# Supplementary material for: Porcine Deltacoronavirus-Related Viruses in House Sparrows
Source: Viruses. 2025 Sep 30;17(10):1326. doi: 10.3390/v17101326 (PMC12568082; doi:10.3390/v17101326)
Supplement: Supplementary file 1 [file viruses-17-01326-s001.zip]

Archive with 6 entries (6 files):
- Figure S1.pptx
- Supplemental Table 3-S1 nt alignments.xlsx
- Supplementary Table 1 Genome,ORF1ab,S,E,M,N,NS6,NS7a,NS7b,NS7c.xlsx
- Supplementary Table 2.pdf
- Supplementary Table 4.pdf
- Supplementary Table 5- S & pAPN interaction.xlsx
