# Supplementary material for: Porcine Deltacoronavirus-Related Viruses in House Sparrows
Source: Viruses. 2025 Sep 30;17(10):1326. doi: 10.3390/v17101326 (PMC12568082; doi:10.3390/v17101326)
Supplement: Supplementary file 1 [file viruses-17-01326-s001.zip › Supplemental Table 3-S1 nt alignments.xlsx]

## Sheet: S 9.19
Supplemental Table 3. The nucleotide sequence alignments of the S1 subunits of SpDCoVs, PDCoVs and closely related avian DCoVs.
					50
MG812375.1_SpDCoV/ISU690-4	ATGCAGAGAA	TTGTATTAAT	ACTCCTCCTT	CTTGGCACCA	CCCGTGCCAA
MG812376.1_SpDCoV/ISU690-7	ATGCAGAGAA	TTGTATTAAT	ACTCCTCCTT	CTTGGCACCA	CCCGTGCCAA
PV691851.1_SpDCoV/SF3	ATGCAGAGAA	TTGTACTAAT	ACTGCTCCTT	CTTGGCACCA	CTCATGCCAA
LC364345.1_Quail_CoV_UAE-HKU30	ATGCAGAGAA	TTGTATTAAT	TCTCCTCCTC	TTTAGTGTAT	CCCACGCTAA
JQ065043.2_PDCoV/HKU15	ATGCAGAGAG	CTCTATTGAT	TATGACCTTA	CTTTGTCTCG	TTCGAGCAAA
KR131621.1_PDCoV/CHJXNI2/2015	ATGCAGAGAG	CTCTATTGAT	TATGACCTTA	CTTTGTCTCG	TTCGAGCAAA
MW685623.1_PDCoV/Haiti/Human/0	ATGCAGAGAG	CTCTATTGAT	TATGACCTTA	CTTTGTCTCG	TTCGAGCAAA
MZ291567.1_PDCoV/OH-FD22	ATGCAGAGAG	CTCTATTGAT	TATGACCTTA	CTTTGTCTCG	TTCGAGCAAA
KP757890.1_PDCoV/CHN-AH-2004	ATGCAGAGAG	CTCTATTGAT	TATGACCTTA	CTTTGTCTCG	TTCGAGCAAA
KX361343.1_PDCoV/0213/Thailand	ATGCAGAGAG	CTCTATTGAT	TATGACCTTA	CTTTCTCTCG	CTCGAGCTAA
MH118332.1_PDCoV/P19_16_VN_041	ATGCAGAGAG	CTCTATTGAT	TATGACCTTA	CTTTGTCTCG	CTCGAGCTAA
OQ107245.1_Pigeon deltaCoV WS31	ATGCAGAGAG	CTCTACTAAT	CACTATCCTG	CTTGGCCTCA	CTCGGGCTAA
OQ102159.1_Pigeon deltaCoV WS38	ATGCAGAGAG	CTCTACTAAT	CACTATCCTG	CTTGGCCTCA	CTCGGGCTAA
PV935252.1_SpDCoV/SF184	ATGCAGAGAA	TTGTATTAAT	ACTTCTCTAC	CTTGGCTCCA	CCCATGCCAA
MG812377.1_SpDCoV/ISU42824	ATGCAGAGAA	CTGTATTAAT	ACTTCTTCTT	CTTGGCACCA	CCCATGCTAA
MG812378.1_SpDCoV/ISU73347	ATGCAGAGAA	TTGTATTAGT	ACTTCTCTTT	CTTGGCGCTT	CTCATGCCAA
NC_011550.1_Munia_CoV_HKU13-35	ATGCAGAGCA	CTTTACTAAT	GCTTATGTCT	GCAACTTTAG	CGCATGCTAA
	********	* ** * *			* ** **
					100
MG812375.1_SpDCoV/ISU690-4	GTTAGCTGAT	GATATACTCG	ATGTTCTTAC	CTTCCCAGGT	GCCCATCGAT
MG812376.1_SpDCoV/ISU690-7	GTTAGCTGAT	GATATACTCG	ATGTTCTTAC	CTTCCCAGGT	GCCCATCGAT
PV691851.1_SpDCoV/SF3	GTTATCTGAT	GATATACTCG	ATGCGCTCAC	CTTCCCTGGT	GCCCATCGAT
LC364345.1_Quail_CoV_UAE-HKU30	ATTGGCGGAT	CAAATACTCG	ATGCTCTAAC	CTTTCCTGGT	GCTCATCGAT
JQ065043.2_PDCoV/HKU15	GTTTGCTGAT	GATCTACTCG	ATTTGCTCAC	CTTCCCGGGT	GCACATCGCT
KR131621.1_PDCoV/CHJXNI2/2015	GTTTGCTGAT	GATCTACTCG	ATTTGCTCAC	CTTCCCGGGT	GCACATCGCT
MW685623.1_PDCoV/Haiti/Human/0	GTTTGCTGAT	GATCTACTCG	ATTTGCTCAC	CTTCCCGGGT	GCACATCGCT
MZ291567.1_PDCoV/OH-FD22	GTTTGCTGAT	GATCTACTCG	ATTTGCTCAC	CTTCCCGGGT	GCACATCGCT
KP757890.1_PDCoV/CHN-AH-2004	GTTTGCTGAT	GATCTACTTG	ATTTGCTCAC	CTTTCCGGGA	GCACATCGCT
KX361343.1_PDCoV/0213/Thailand	GTTTGCTGAT	GATCTACTCG	ATCTGCTCAC	CTTCCCGGGT	GCACATCGCT
MH118332.1_PDCoV/P19_16_VN_041	GTTTGCTGAT	GATCTACTCG	ATTTGCTCAC	CTTCCCGGGT	GCACATCGCT
OQ107245.1_Pigeon deltaCoV WS31	GTTTGCTGAT	GATGTACTCG	ATTTGCTCAC	CTTTCCTGGA	GCACATCGAT
OQ102159.1_Pigeon deltaCoV WS38	GTTTGCTGAT	GATGTACTCG	ATTTGCTCAC	CTTTCCTGGA	GCACATCGAT
PV935252.1_SpDCoV/SF184	GTTAGCTGAT	GACGTATTCG	ATGTTCTCAC	CTTCCCGGGG	GCACATCGCT
MG812377.1_SpDCoV/ISU42824	GTTGGCTGAT	GATATACTCG	ATGTTCTTAC	CTTTCCGGGG	GCGCATCGCT
MG812378.1_SpDCoV/ISU73347	GTTAGCTGAT	GATATACTCG	ATGTACTCAC	TTTTCCAGGG	GCACATCGCT
NC_011550.1_Munia_CoV_HKU13-35	GATTGCGGAC	ACAATTTTTG	ATGCGCTCAC	ATTTCCTAAC	GCGCATCGTT
	* * **	* * *	** ** **	** **	** ***** *
					150
MG812375.1_SpDCoV/ISU690-4	TCTTTCATAA	GTACAGCAAT	----------	--GATGCTCC	ACAAGCGCGT
MG812376.1_SpDCoV/ISU690-7	TCTTTCATAA	GTACAGCAAT	----------	--GATGCTCC	ACAAGCGCGT
PV691851.1_SpDCoV/SF3	ACTTTCACAA	GTACAGCAAT	----------	--GATGCTCC	ACAAGCGCCT
LC364345.1_Quail_CoV_UAE-HKU30	TTTTACACAA	AAGTGTCAAC	----------	--AGTCAGTC	TGTTGAATCT
JQ065043.2_PDCoV/HKU15	TCTTACATAA	ACTCACGAGT	AATTCCAGCA	GTCTCTACTC	GCGGGCTAAT
KR131621.1_PDCoV/CHJXNI2/2015	TCTTACATAA	ACTCACGAGT	AATTCCAGCA	GTCTCTACTC	GCGGGCTAAT
MW685623.1_PDCoV/Haiti/Human/0	TCTTACATAA	ACTCACGAGG	AATTCCAGCA	GTCTCTACTC	GCGGGCTAAT
MZ291567.1_PDCoV/OH-FD22	TCTTACATAA	ACCCACGAGG	AATTCCAGCA	GTCTCTACTC	GCGGGCTAAT
KP757890.1_PDCoV/CHN-AH-2004	TCTTACATAA	ACCTACGAGG	AATGCCAGCA	GTCCCTACTC	GCGGGCTAAT
KX361343.1_PDCoV/0213/Thailand	TCCTACACAA	ACCTACGAGG	AATGACAGCA	GTCTTTACTC	GCGGGCTAAT
MH118332.1_PDCoV/P19_16_VN_041	TCCTACACAA	ACCTACGAGG	AATGACAGCA	TTCTTTACTC	GCGGGCCAAT
OQ107245.1_Pigeon deltaCoV WS31	TCTTTCATAA	GCCTGAGAGA	AATGCTATCA	GCCTCTACTC	TCAGGAGGAT
OQ102159.1_Pigeon deltaCoV WS38	TCTTTCATAA	GCCTGAGAGA	AATGCTATCA	GCCTCTACTC	TCAGGAGGAT
PV935252.1_SpDCoV/SF184	TCTTATATAA	ACACTCTAGG	------TCTA	ACCCTTCGCC	TAGAGAATCT
MG812377.1_SpDCoV/ISU42824	TCTTACATAA	GTACTCTAAG	------TCGG	TACTCCAGCC	TAGAGACTCA
MG812378.1_SpDCoV/ISU73347	TCTTATATAA	ATACTCTAGG	------TCTG	TTCCTCAGCC	TAGAGATTCT
NC_011550.1_Munia_CoV_HKU13-35	TTCTCTACCG	TCAGAACCGC	----------	--TATCGCAC	ACAGCGTGAC
	* *		For PDCoV FD22, this 12 nt encodes amino acids NSSS
					200
MG812375.1_SpDCoV/ISU690-4	GCTGATCTCA	GTGTAGGACA	ACTTCCAGGA	TTTCCCACCA	GCAACGTTGC
MG812376.1_SpDCoV/ISU690-7	GCTGATCTCA	GTGTAGGACA	ACTTCCAGGA	TTTCCCACCA	GCAACGTTGC
PV691851.1_SpDCoV/SF3	GCTGATCTCA	GTGTAGGACA	ACTTCCAGGA	TTTCCCACCA	GCAACGTTGC
LC364345.1_Quail_CoV_UAE-HKU30	AGAACAATTA	CGGTTGGGCA	GCTTCCTGGT	TATCCGACCC	AAAATCTGCA
JQ065043.2_PDCoV/HKU15	AAT---TTTG	ATGTTGGCGT	TCTTCCTGGC	TACCCCACTA	AGAACGTTAA
KR131621.1_PDCoV/CHJXNI2/2015	AAC---TTTG	ATGTTGGCGT	TCTTCCTGGC	TACCCCACTA	AGAACGTTAA
MW685623.1_PDCoV/Haiti/Human/0	AATAATTTTG	ATGTTGGCGT	TCTTCCTGGC	TACCCCACTA	AGAACGTTAA
MZ291567.1_PDCoV/OH-FD22	AATAATTTTG	ATGTTGGCGT	TCTTCCTGGC	TACCCCACTA	AGAACGTTAA
KP757890.1_PDCoV/CHN-AH-2004	AATAATTTTG	ATGTTGGCGT	TCTTCCTGGC	TACCCCACTA	AGAACGTTAA
KX361343.1_PDCoV/0213/Thailand	AATAATTTTG	ATGTTGGCGT	TCTTCCTGGC	TACCCCACTA	AGAACGTTAA
MH118332.1_PDCoV/P19_16_VN_041	AATAATTTTG	ATGTTGGCGT	TCTTCCTGGC	TACCCCACTA	AGAACGTTAA
OQ107245.1_Pigeon deltaCoV WS31	GATGACTTTA	ACATTGGCAC	CTTCCCCGGT	TTTCCAAAGA	GGCGTGTCGA
OQ102159.1_Pigeon deltaCoV WS38	GATGACTTTA	ACATTGGCAC	CTTCCCCGGT	TTTCCAAAGA	GGCGTGTCGA
PV935252.1_SpDCoV/SF184	CCTAACTTTG	ATGTAGGCAC	TATGCCTGGT	TTTGCAACCA	AGCAATTTGG
MG812377.1_SpDCoV/ISU42824	GACAACTTCG	ATGTAGGAAA	AATGCCTGGT	TTTGCGACCA	AGCGGTTTGA
MG812378.1_SpDCoV/ISU73347	GACAATTTTG	ATGTAGGCAA	AATGCCTGGC	TTTGCAACCA	GGCGTTTCGA
NC_011550.1_Munia_CoV_HKU13-35	TCTGGTATTT	CTGTTGGCTC	TTTACCTGGC	TATCCTACCC	AGCATTTAGA
	*	* **	* ** **	* * *	*
					250
MG812375.1_SpDCoV/ISU690-4	CCTATTTTCA	CCTCTTACTA	ACTCCACTCT	TCCCATTAAT	GGGCTACACA
MG812376.1_SpDCoV/ISU690-7	CCTATTTTCA	CCTCTTACTA	ACTCCACTCT	TCCCATTAAT	GGGCTACACA
PV691851.1_SpDCoV/SF3	CCTATTCTCA	CCTCTTACTA	ACTCCACACT	TCCCATTAAT	GGGTTACACA
LC364345.1_Quail_CoV_UAE-HKU30	CCTATTCTCA	CCCATTACTA	ACTCCACTCT	GCCTATTAAT	GGCTTGCACA
JQ065043.2_PDCoV/HKU15	CCTCTTCTCA	CCACTTACTA	ACTCCACTTT	GCCCATTAAT	GGCCTTCATC
KR131621.1_PDCoV/CHJXNI2/2015	CCTCTTCTCA	CCACTTACTA	ACTCTACTTT	GCCAATTAAT	GGCCTTCATC
MW685623.1_PDCoV/Haiti/Human/0	CCTCTTCTCA	CCACTTACTA	ACTCCACTTT	GCCAATTAAT	GGCCTTCATC
MZ291567.1_PDCoV/OH-FD22	CCTCTTCTCA	CCACTTACTA	ACTCCACTTT	GCCCATTAAT	GGCCTTCATC
KP757890.1_PDCoV/CHN-AH-2004	CCTCTTCTCA	CCACTTACTA	ACTCTACTTT	GCCCATTAAT	GGCCTTCATC
KX361343.1_PDCoV/0213/Thailand	CCTCTTCTCA	CCACTTACCA	ACTCTACTCT	GCCTATTAAT	GGACTTCATC
MH118332.1_PDCoV/P19_16_VN_041	CCTCTTCTCA	CCACTTACCA	ACTCTACTCT	GCCTATTAAT	GGACTTCATC
OQ107245.1_Pigeon deltaCoV WS31	CTTGTTTTCA	CCACTCACGA	ACTCCACGCT	ACCCATCAAT	GGGCTGCATA
OQ102159.1_Pigeon deltaCoV WS38	CTTGTTTTCA	CCACTCACGA	ACTCCACGCT	ACCCATCAAT	GGGCTGCATA
PV935252.1_SpDCoV/SF184	CCTATTTTCA	CCACTTACAA	ACTCAACGTT	GCCTATTAAT	GGCTTGCACA
MG812377.1_SpDCoV/ISU42824	CCTATTTTCA	CCACTCACTA	ACACCACGCT	GCCTATCAAT	GGGCTGCATA
MG812378.1_SpDCoV/ISU73347	TCTATTTTCA	CCACTTACTA	ATTCTACGCT	GCCTATTAAT	GGGCTGCATA
NC_011550.1_Munia_CoV_HKU13-35	GCTTATATCA	CCACTTACTA	ACTCTACGCT	GCCTATTAAT	GGATTGCATA
	* * ***	** * ** *	* * ** *	** ** ***	** * **
					300
MG812375.1_SpDCoV/ISU690-4	GGAGTTACCA	ACCTCTTTAT	TTAGCATGTT	TTGTACCTAT	ACACAATAGT
MG812376.1_SpDCoV/ISU690-7	GGAGTTACCA	ACCTCTTTAT	TTAGCATGTT	TTGTACCTAT	ACACAATAGT
PV691851.1_SpDCoV/SF3	GGAGTTACCA	ACCTCTTTAT	TTAGCATGTT	TTGTACCTAT	ACATAATAGT
LC364345.1_Quail_CoV_UAE-HKU30	GGAGTTATCA	ACCTCTTCAC	CTAGCATGTG	TTGTAAACAT	ATTCAACTCA
JQ065043.2_PDCoV/HKU15	GGAGTTATCA	ACCACTCATG	CTGAATTGTC	TTACTAAAAT	AACTAACCAC
KR131621.1_PDCoV/CHJXNI2/2015	GGAGTTACCA	ACCACTCATG	CTGAATTGTT	TTACTAAAAT	AACTAACCAA
MW685623.1_PDCoV/Haiti/Human/0	GGAGTTACCA	ACCACTCATG	CTGAATTGTC	TTACTAAAAT	AACTAACCAC
MZ291567.1_PDCoV/OH-FD22	GGAGTTACCA	ACCACTCATG	CTGAATTGTC	TTACTAAAAT	AACTAACCAC
KP757890.1_PDCoV/CHN-AH-2004	GGAGTTATCA	ACCACTCATG	CTGAATTGTC	TTACTAAAAT	AACTAACCAC
KX361343.1_PDCoV/0213/Thailand	GGAGTTATCA	ACCACTTATG	CTGAATTGTT	TTACTAAAAT	AACTAACCAT
MH118332.1_PDCoV/P19_16_VN_041	GGAGTTATCA	ACCACTTATG	CTGAATTGTC	TTACTAAAAT	AACTAACCAA
OQ107245.1_Pigeon deltaCoV WS31	GGAGTTACCA	ACCACTCATG	CTAAATTGCT	TCGTTAATAT	TACTAACGAG
OQ102159.1_Pigeon deltaCoV WS38	GGAGTTACCA	ACCACTCATG	CTAAATTGCT	TCGTTAATAT	TACTAACGAG
PV935252.1_SpDCoV/SF184	GGAGTTATCA	ACCTCTCATG	CTGGCCTGTT	TTACTGAAAT	TACAAATGCA
MG812377.1_SpDCoV/ISU42824	GGAGTTATCA	GCCACTCATG	CTGTCTTGTT	TCACTGATAT	TACAAATGAG
MG812378.1_SpDCoV/ISU73347	GAAGTTATCA	ACCTCTGTTA	TTGTCTTGTT	TTGTTAATAT	TACAAACACT
NC_011550.1_Munia_CoV_HKU13-35	GGAGTTACCA	ACCATTATAT	TTTGCATGTT	TCACCGACAT	TGTCAACAAC
	* ***** **	** *	* **	* **	**
					350
MG812375.1_SpDCoV/ISU690-4	ACTTTAAACA	TGCACTTACT	TCCTAATGAC	---CAGGAGT	CTTATGGCTG
MG812376.1_SpDCoV/ISU690-7	ACTTTAAACA	TGCACTTACT	TCCTAATGAC	---CAGGAGT	CTTATGGCTG
PV691851.1_SpDCoV/SF3	ACTTTAAACA	TGCACTTACT	TCCCAACGAC	---CAAGAGT	CTTATGGCTG
LC364345.1_Quail_CoV_UAE-HKU30	ACCCTAAACA	TGTACTTAGT	ATTTGATAGC	---AAGGGAG	GTTCCTACAA
JQ065043.2_PDCoV/HKU15	ACTCTCAGCA	TGTATCTCCA	ACCTAGTGAG	---ATACAAA	CCTATAGCTG
KR131621.1_PDCoV/CHJXNI2/2015	ACTCTCAGCA	TGTATCTCCT	ACCTAGTGAG	---ATACAAA	CTTATAGCTG
MW685623.1_PDCoV/Haiti/Human/0	ACTCTCAGCA	TGTATCTCCT	ACCTAGTGAG	---ATACAAA	CTTATAGCTG
MZ291567.1_PDCoV/OH-FD22	ACTCTCAGCA	TGTATCTCCT	ACCTAGTGAG	---ATACAAA	CTTATAGCTG
KP757890.1_PDCoV/CHN-AH-2004	ACTCTCAGCA	TGTATCTCCA	ACCTAGTGAG	---ATACAAA	CTTATAGCTG
KX361343.1_PDCoV/0213/Thailand	ACTCTCAGCA	TGTATCTCCA	ACCTAGTGAG	---GTACAAA	CTTATAGCTG
MH118332.1_PDCoV/P19_16_VN_041	ACTCTCAGCA	TGTATCTCCA	ACCTAGTGAG	---ATACAAA	CTTATAGCTG
OQ107245.1_Pigeon deltaCoV WS31	ACTCTTAGCA	TGCATCTTGT	ACCCAACCAA	AATGAAGCCA	CTTATGGCTG
OQ102159.1_Pigeon deltaCoV WS38	ACTCTTAGCA	TGCATCTTGT	ACCCAACCAA	AATGAAGCCA	CTTATGGCTG
PV935252.1_SpDCoV/SF184	ACACTCAGCA	TGCATTTACA	GCCATCTAAG	---GAAGCCA	CCTACAATTG
MG812377.1_SpDCoV/ISU42824	ACACTCAGCA	TGCATTTACA	ACCATCTAAT	---GAAGCCA	CCTACAATTG
MG812378.1_SpDCoV/ISU73347	ACACTTAACA	TGCACTTAGA	GCCTAATAGC	---CAAACAA	CCTGGGGTTG
NC_011550.1_Munia_CoV_HKU13-35	ACGCTAAACA	TGCACCTCAC	ACAGAATGAA	---CAAGCCA	CCTATAATTG
	** * * **	** * *		For Pigeon DCoVs, this 3 nt encodes amino acid N.
					400
MG812375.1_SpDCoV/ISU690-4	TATTACAGAC	CGTATTAAGA	ACATGTCCCA	TGATGCTCTT	AGACTCTTGC
MG812376.1_SpDCoV/ISU690-7	TATTACAGAC	CGTATTAAGA	ACATGTCCCA	TGATGCTCTT	AGACTCTTGC
PV691851.1_SpDCoV/SF3	TATTACAGAC	CGTATTAAGA	GCATGTCCCA	TGATGCTCTT	AGACTCTTGC
LC364345.1_Quail_CoV_UAE-HKU30	TTGTAAGGAT	TACAATGGGA	AT------CA	TGATGCTCTT	AGGCTCCTGC
JQ065043.2_PDCoV/HKU15	CGGCGGTGCC	ATGGTTAAAT	ACCAGACACA	TGATGCAGTT	CGTATCATTT
KR131621.1_PDCoV/CHJXNI2/2015	CGGCGGTGCC	ATGGTTAAAT	ACCAGACACA	TGATGCAGTT	CGTATCATTT
MW685623.1_PDCoV/Haiti/Human/0	CGGCGGTGCC	ATGGTTAAAT	ACCAGACACA	TGATGCAGTT	CGTATCATTT
MZ291567.1_PDCoV/OH-FD22	CGGCGGTGCC	ATGGTTAAAT	ACCAGACACA	TGATGCAGTT	CGTATCATTT
KP757890.1_PDCoV/CHN-AH-2004	CGGCGGTGCC	ATGGTTAAAT	ACCAGACACA	TGATGCAGTT	CGTATCATTT
KX361343.1_PDCoV/0213/Thailand	CGGCGGTGCC	ATGGTTAAAC	ACCAGACACA	TGATGCAGTT	CGTATCATTT
MH118332.1_PDCoV/P19_16_VN_041	CGGCGGTGCC	ATGGTTAAAT	ACCAGACACA	TGATGCAGTT	CGTATCATTT
OQ107245.1_Pigeon deltaCoV WS31	TGGTGGGGAG	TTAGTCAAAT	CACAAACGCA	TGATGCTGTG	CGTTTGATCT
OQ102159.1_Pigeon deltaCoV WS38	TGGTGGGGAG	TTAGTCAAAT	CACAAACGCA	TGATGCTGTG	CGTTTGATCT
PV935252.1_SpDCoV/SF184	TGGCGGTGAC	TTAGTCAAAT	CTCAGACTCA	TGACGCAGTA	CGCCTCATAC
MG812377.1_SpDCoV/ISU42824	TGGTGGTGAG	TTAGTCAAAT	ATCAGACTCA	TGACGCACTA	CGCCTCATAC
MG812378.1_SpDCoV/ISU73347	TAATGGTGAC	TTAGTCAAAT	CACAAACCCA	TGATGCGGTT	CGCCTCATCT
NC_011550.1_Munia_CoV_HKU13-35	TATGGGTGAT	GCTATAAGGA	ACATGTCTCA	TGATGCTCTC	AGATTGTTCC
	*		**	*** ** *	* * *
					450
MG812375.1_SpDCoV/ISU690-4	TTGACCTTAC	TGACACCACT	TATGCATCTA	TCAAGGTGTA	TGGTGTTAAC
MG812376.1_SpDCoV/ISU690-7	TTGACCTTAC	TGACACCACT	TATGCATCTA	TCAAGGTGTA	TGGTGTTAAC
PV691851.1_SpDCoV/SF3	TTGACCTTAC	TGACACCACT	TATGCATCTA	TCAAGGTGTA	TGGTGTTAAT
LC364345.1_Quail_CoV_UAE-HKU30	TCAACCTAAC	TGACTCCAAT	TACGCCTCCA	TTAAGGTGTA	TGGTGCCAAT
JQ065043.2_PDCoV/HKU15	TAGACCTCAC	TGCCACTGAC	CACATCTCTG	TTGAAGTCGT	TGGCCAGCAT
KR131621.1_PDCoV/CHJXNI2/2015	TAGACCTCAC	TGTCACTGAC	CACATCTCTG	TTGAAGTCGT	TGGCCAACGT
MW685623.1_PDCoV/Haiti/Human/0	TAGACCTCAC	TACCACTGAC	CACATCTCTG	TTGAAGTCGT	TGGCCAACAT
MZ291567.1_PDCoV/OH-FD22	TAGACCTCAC	TGCCACTGAC	CACATCTCTG	TTGAAGTCGT	TGGCCAACAT
KP757890.1_PDCoV/CHN-AH-2004	TAGACCTCAC	TGCCACTGAC	CACATTTCTG	TTGAAGTCGT	TGGCCAAGAT
KX361343.1_PDCoV/0213/Thailand	TAGACCTCAT	TGCCACTGAC	CGCATTTCTG	TTGAAGTCGT	TGGCCAAGCT
MH118332.1_PDCoV/P19_16_VN_041	TAGACCTCAT	TGCCACTGAC	CGCATTTCTG	TTGAAGTCGT	TGGCCAAGCT
OQ107245.1_Pigeon deltaCoV WS31	TAGACCTCAC	TGAGGCGGCC	ACAGCCTACG	TCGAGGTCTT	TGGCCCAGGT
OQ102159.1_Pigeon deltaCoV WS38	TAGACCTCAC	TGAGGCGGCC	ACAGCCTACG	TCGAGGTCTT	TGGCCCAGGT
PV935252.1_SpDCoV/SF184	TCAATTTAAC	TGAGGCCTCT	AGTGCCTATA	TTAAAGTCTT	TGAGTCTGAT
MG812377.1_SpDCoV/ISU42824	TCAATTTAAC	TGAGGCCTCT	AGTGCCTATA	TCAAAGTCTT	TGGGCCTGAC
MG812378.1_SpDCoV/ISU73347	TAGACCTCAC	TGCAGCTACT	AGAACTTATA	TTAAGGTTTA	TGGCCCCGGT
NC_011550.1_Munia_CoV_HKU13-35	TAAATCTAAC	ATCTGCAAAC	CGGGCCTCCA	TTCGAGTTAT	CGGCGCGGAT
	* * * *	*	*	* **	*
					500
MG812375.1_SpDCoV/ISU690-4	GACACCTTTT	ACATGTTTGC	ATGTTCTGAA	CAGTTGAATA	TATCAACTGC
MG812376.1_SpDCoV/ISU690-7	GACACCTTTT	ACATGTTTGC	ATGTTCTGAA	CAGTTGAATA	TATCAACTGC
PV691851.1_SpDCoV/SF3	GACACCTTTT	ACATGTTTGC	ATGTTCTGAA	CAGTTGAACA	TATCAACTGC
LC364345.1_Quail_CoV_UAE-HKU30	AATACTTTCT	ATATGTTTGT	GTGTTCAGAA	CAGCTGAATA	TTATAAGGGC
JQ065043.2_PDCoV/HKU15	GGTGAAAATT	ATGTGTTTGT	TTGTAGTGAG	CAGTTTAACT	ATACCACTGC
KR131621.1_PDCoV/CHJXNI2/2015	GGTGAAAATT	ATGTGTTTGT	TTGTAGTGAG	CAGTTTAACT	ATACCACTGC
MW685623.1_PDCoV/Haiti/Human/0	GGTGAAAATT	ATGTGTTTGT	TTGCAGTGAG	CAGTTTAACT	ATACCACTGC
MZ291567.1_PDCoV/OH-FD22	GGTGAAAATT	ATGTGTTTTT	TTGCAGTGAG	CAGTTTAACT	ACACCACTGC
KP757890.1_PDCoV/CHN-AH-2004	GGTGAAAATT	ATGTGTTTGT	TTGTAGTGAT	CAGTTTAACT	ATACCACTGC
KX361343.1_PDCoV/0213/Thailand	GGTGAAAATT	ATGTGTTTGT	TTGTAGTGAT	CAGTTTAACT	ATACCACTGC
MH118332.1_PDCoV/P19_16_VN_041	GGTGAAAATT	ATGTGTTTGT	TTGTAGTGAT	CAGTTTAACT	ACACCACTGC
OQ107245.1_Pigeon deltaCoV WS31	GAAGTTTTCT	ACATTTTTGT	CTGCAATGAG	AATTTCAACT	ATTCTCAAGC
OQ102159.1_Pigeon deltaCoV WS38	GAAGTTTTCT	ACATTTTTGT	CTGCAATGAG	AATTTCAACT	ATTCTCAAGC
PV935252.1_SpDCoV/SF184	GATTTGTTCT	ATGTTTTTGT	ATGCAGTGAG	AGTTTTAATT	ACTCTACTGC
MG812377.1_SpDCoV/ISU42824	AACCTCTTTT	ATGTTTTTGT	ATGCAGTGAG	AACTTTAATT	ACACCACTGC
MG812378.1_SpDCoV/ISU73347	GAGCTATTCT	ATATTTTTGT	CTGCAGTGAG	TCCTTTAATT	ACACTACTGC
NC_011550.1_Munia_CoV_HKU13-35	AATACTACCT	ATATGTTCGT	CTGCTCTGAA	CACCTAAACA	TTTCAACAGC
	*	* * **	** **	* **	**
					550
MG812375.1_SpDCoV/ISU690-4	ATTTCAGAAT	TCTACATTTT	ATTCAGCCAA	TAGGCAGCTC	TACTGCTTTA
MG812376.1_SpDCoV/ISU690-7	ATTTCAGAAT	TCTACATTTT	ATTCAGCCAA	TAGGCAGCTC	TACTGCTTTA
PV691851.1_SpDCoV/SF3	ATTTCAGAAT	TCTACATTTT	ATTCATCCAA	TAGGCAGCTC	TACTGCTTTA
LC364345.1_Quail_CoV_UAE-HKU30	TTTTCAGAAA	TCCACATTCT	ACTCACTCAA	TAAGCAGCTT	TATTGCTTCA
JQ065043.2_PDCoV/HKU15	ATTACACAAC	TCTACCTTCT	TCTCACTTAA	TTCTGAGCTT	TATTGCTTTA
KR131621.1_PDCoV/CHJXNI2/2015	ATTACACAAC	TCTACCTTTT	TCTCACTTAA	TTCTGAGCTT	TATTGCTTTA
MW685623.1_PDCoV/Haiti/Human/0	ATTACACAAC	TCTACCTTCT	TCTCACTTAA	TTCTGAGCTT	TATTGCTTTA
MZ291567.1_PDCoV/OH-FD22	ATTACACAAC	TCTACCTTCT	TCTCACTTAA	TTCTGAGCTT	TATTGCTTTA
KP757890.1_PDCoV/CHN-AH-2004	ATTACACAAC	TCTACCTTTT	TCTCACTTAA	TTCTGAGCTT	TATTGCTTTA
KX361343.1_PDCoV/0213/Thailand	ATTACACAAC	TCCACTTTCT	TCTCACTTAA	TTCTGAGCTT	TATTGCTTCA
MH118332.1_PDCoV/P19_16_VN_041	ATTACACAAC	TCCACTTTCT	TCTCACTTAA	TTCTCAGCTT	TATTGCTTCA
OQ107245.1_Pigeon deltaCoV WS31	AGTACAAAAT	TCAACCTTTT	ACTCTGCCAA	CAGTCAGCTC	TACTGTTTTA
OQ102159.1_Pigeon deltaCoV WS38	AGTACAAAAT	TCAACCTTTT	ACTCTGCCAA	CAGTCAGCTC	TACTGTTTTA
PV935252.1_SpDCoV/SF184	CTTACAAAAC	TCCACTTTCT	TTTCATTTAA	TAAGCAATTA	TACTGCTTTA
MG812377.1_SpDCoV/ISU42824	ATTACAAAAC	TCAACTTTCT	TTTCAGCCAA	TAAGCAATTA	TATTGCTTTA
MG812378.1_SpDCoV/ISU73347	AGTACAAAAT	TCAACCTTTT	TCTCTGCTAA	CAAGCAGTTG	TATTGCTTCA
NC_011550.1_Munia_CoV_HKU13-35	CATGGCGAAC	TCCACTTTCT	ATTCTGCTAA	TAAGCAGCTT	TATTGTTTTA
	* **	** ** ** *	** **	* *	** ** ** *
					600
MG812375.1_SpDCoV/ISU690-4	CCAATGATAC	CTATCTAGGT	CCACTACCTG	CCAATTTAAC	TGACATTACG
MG812376.1_SpDCoV/ISU690-7	CCAATGATAC	CTATCTAGGT	CCACTACCTG	CCAATTTAAC	TGACATTACG
PV691851.1_SpDCoV/SF3	CCAATGATAC	CTATCTAGGT	CCACTACCTG	CCAATTTAAC	TGACATTACG
LC364345.1_Quail_CoV_UAE-HKU30	CCAATAAAAC	CTATTTAGGT	CCTCTACCGG	CTAATCTAAC	TGACATTACG
JQ065043.2_PDCoV/HKU15	CTAATAACAC	CTACTTAGGT	ATTCTTCCAC	CTGATTTAAC	TGACTTTACG
KR131621.1_PDCoV/CHJXNI2/2015	CTAATAACAC	CTACTTAGGT	ATTCTTCCAC	CTGATTTAAC	TGACTTTACG
MW685623.1_PDCoV/Haiti/Human/0	CTAATAACAC	CTACTTAGGT	ATTCTTCCAC	CTGATTTAAC	TGACTTTACG
MZ291567.1_PDCoV/OH-FD22	CTAATAACAC	CTACTTAGGT	ATTCTTCCAC	CTGATTTAAC	TGACTTTACT
KP757890.1_PDCoV/CHN-AH-2004	CTAATAACAC	CTACTTAGGT	ATTCTTCCAC	CTGATCTAAC	TGACTTTACG
KX361343.1_PDCoV/0213/Thailand	TTAATAACAC	CTATATAGGT	ATTCTTCCAC	CTGATTTAAC	TGACTTTACG
MH118332.1_PDCoV/P19_16_VN_041	CTAATAACAC	CTATTTAGGT	ATTCTTCCAC	CTGATTTAAC	TGACTTTACG
OQ107245.1_Pigeon deltaCoV WS31	CTAATGATAC	CTATCTAGGT	ATCTTGCCAC	CTGACTTAAC	TGACATTACT
OQ102159.1_Pigeon deltaCoV WS38	CTAATGATAC	CTATCTAGGT	ATCTTGCCAC	CTGACTTAAC	TGACATTACT
PV935252.1_SpDCoV/SF184	CCAATGAAAC	CTATCTTGGT	ATATTACCTC	CTGACCTAAC	CGACATTACT
MG812377.1_SpDCoV/ISU42824	CCAATGATAC	CTATCTTGGT	ATATTACCTC	CTGACCTAAC	TGACATCACT
MG812378.1_SpDCoV/ISU73347	CTAATGATAC	CTATCTTGGT	ATACTACCAC	CAGATCTAAC	TGACATTACT
NC_011550.1_Munia_CoV_HKU13-35	CAAATGAGAC	CTACTTGGGA	CCATTGCCAG	CAAACCTGTC	GGATATCACC
	*** * **	*** * **	* **	* * * *	** * **
					650
MG812375.1_SpDCoV/ISU690-4	ATTTATCGTA	CTGGTCAGTT	TTATGCCAAT	GGATACCTAC	TCGGTACATT
MG812376.1_SpDCoV/ISU690-7	ATTTATCGTA	CTGGTCAGTT	TTATGCCAAT	GGATACCTAC	TCGGTACATT
PV691851.1_SpDCoV/SF3	ATTTATCGTA	CTGGTCAGTT	TTATGCCAAT	GGATACCTAC	TCGGTACATT
LC364345.1_Quail_CoV_UAE-HKU30	ATTTATCGTA	CTGGTCAGGT	TTATGCCAAT	GGTTACCTAC	TTGGTACACT
JQ065043.2_PDCoV/HKU15	GTCTATCGTA	CTGGTCAGTT	CTATGCTAAT	GGTTACCTTT	TAGGTACTTT
KR131621.1_PDCoV/CHJXNI2/2015	GTCTATCGTA	CTGGGCAGTT	TTATGCTAAT	GGTTACCTTT	TAGGTACTTT
MW685623.1_PDCoV/Haiti/Human/0	GTCTACCGTA	CTGGTCAGTT	CTATGCTAAT	GGTTACCTTT	TAGGTACTTT
MZ291567.1_PDCoV/OH-FD22	GTCTACCGTA	CTGGTCAGTT	CTATGCTAAT	GGTTACCTTT	TAGGTACTTT
KP757890.1_PDCoV/CHN-AH-2004	GTCTATCGTA	CTGGTCAGTT	CTATGCTAAT	GGTTACCTTT	TAGGTACTTT
KX361343.1_PDCoV/0213/Thailand	GTCTATCGTA	CTGGTCAGTT	CTATGCTAAT	GGTTACCTTT	TAGGTACTTT
MH118332.1_PDCoV/P19_16_VN_041	GTCTATCGTA	CTGGTCAGTT	CTATGCTAAT	GGTTACCTTT	TAGGTACTTT
OQ107245.1_Pigeon deltaCoV WS31	GTCTATAGGA	CAGGTCAGTT	TTATGCTAAT	GGATACCTCC	TAGGTACACT
OQ102159.1_Pigeon deltaCoV WS38	GTCTATAGGA	CAGGTCAGTT	TTATGCTAAT	GGATACCTCC	TAGGTACACT
PV935252.1_SpDCoV/SF184	GTTTATCGCA	CAGGTCAGTT	TTATGCTAAT	GGATACCTTT	TTGGTACGCT
MG812377.1_SpDCoV/ISU42824	GTCTACCGCA	CAGGTCAGTT	TTATGCCAAT	GGATACCTCT	TTGGTACACT
MG812378.1_SpDCoV/ISU73347	GTCTACAGGA	CAGGCCAGTT	TTATGCTAAT	GGATACCTAC	TAGGTACTCT
NC_011550.1_Munia_CoV_HKU13-35	ATATATCGGA	CGGGTCAATT	TTATGTTAAT	GGTTACTTGT	TAGGTACGCT
	* ** * *	* ** ** *	**** ***	** *** *	* ***** *
					700
MG812375.1_SpDCoV/ISU690-4	ACCTGTTAGC	GTTACTAAAG	TTAGGTTA--	----GAGCAA	GGCTCACTAC
MG812376.1_SpDCoV/ISU690-7	ACCTGTTAGC	GTTACTAAAG	TTAGGTTA--	----GAGCAA	GGCTCACTAC
PV691851.1_SpDCoV/SF3	ACCTGTCAGC	GTTACTAAAG	TTAGGTTA--	----GAGCAA	GGCTCACTAC
LC364345.1_Quail_CoV_UAE-HKU30	TCCAATTAGC	GTTACTTATG	TTCGGTTG--	----GAGCAA	GATAGTCTAC
JQ065043.2_PDCoV/HKU15	ACCTATTACG	GTTAACTATG	TTAGGTTG--	----TATCGG	GGTCACTTGG
KR131621.1_PDCoV/CHJXNI2/2015	ACCTATTACG	GTTAACTATG	TAAGGTTG--	----TATCGG	GGTCATTTGT
MW685623.1_PDCoV/Haiti/Human/0	ACCTATTACG	GTTAACTATG	TTAGGTTG--	----TATCGG	GGTCATTTGT
MZ291567.1_PDCoV/OH-FD22	ACCTATTACG	GTTAACTATG	TTAGGTTG--	----TATCGG	GGTCATTTGT
KP757890.1_PDCoV/CHN-AH-2004	ACCTATTACT	GTTAACTATG	TTAGGTTG--	----TATCGG	GGTCATTTGT
KX361343.1_PDCoV/0213/Thailand	ACCTATTACT	GTTAACTATG	TTAGGTTG--	----TATCGG	GGTCAATTGG
MH118332.1_PDCoV/P19_16_VN_041	ACCTATTACT	GTTAACTATG	TTAGGTTG--	----TATCGG	GGTCAATTGT
OQ107245.1_Pigeon deltaCoV WS31	TCCAATTTCA	GTCACTAAGG	TGCGCCTC--	----TATAAA	GGCTACCTAC
OQ102159.1_Pigeon deltaCoV WS38	TCCAATTTCA	GTCACTAAGG	TGCGCCTC--	----TATAAA	GGCTACCTAC
PV935252.1_SpDCoV/SF184	ACCCATAACG	GTGTCTAAGG	TTCGCCTT--	----TACAAA	GGTTTTCTGC
MG812377.1_SpDCoV/ISU42824	ACCCATAACA	GTGTCCAAGG	TTCGTCTT--	----TATAAG	GGCTTTCTAC
MG812378.1_SpDCoV/ISU73347	ACCGGTCACA	GTGAGAATGG	TCCGACTATT	TGGGGATCAG	GGCTTTCTCC
NC_011550.1_Munia_CoV_HKU13-35	ACCCATTAGT	GTCAAAACAG	TTCGCATT--	----GAAACT	GGTGGTTTAC
	** *	** *	For SpDCoV/ISU73347, these nucleotides encode amino acids GD.
					750
MG812375.1_SpDCoV/ISU690-4	CAGCAAATTC	TGCGTATTAT	GCCCTAGCCA	ACCTAACCGA	CACTTTAATA
MG812376.1_SpDCoV/ISU690-7	CAGCAAATTC	TGCGTATTAT	GCCCTAGCCA	ACCTAACCGA	CACTTTAATA
PV691851.1_SpDCoV/SF3	CAGCAAATTC	TGCGCATTAT	GCCCTAGCCA	ACCTAACCGA	CACTTTAATA
LC364345.1_Quail_CoV_UAE-HKU30	CCG---GTTT	GGTATATTAT	GCCCTAGCCA	ACCTAACAGA	CACTTTAATA
JQ065043.2_PDCoV/HKU15	CGGCCAATAG	TGCCCACTTT	GCCCTTGCAA	ACCTAACCGA	TACACTCATA
KR131621.1_PDCoV/CHJXNI2/2015	CGGCCAATAG	TGCCCACTTT	GCCCTTGCAA	ACCTAACCGA	TACACTCATA
MW685623.1_PDCoV/Haiti/Human/0	CGGCCAATAG	TGCCCATTTT	GCCCTTGCAA	ACCTAACCGA	TACACTCATA
MZ291567.1_PDCoV/OH-FD22	CTGCCAATAG	TGCCCACTTT	GCCCTTGCAA	ACCTAACCGA	TACACTCATA
KP757890.1_PDCoV/CHN-AH-2004	CGGCCAATAG	TGCCCACTTT	GCCCTTGCAA	ACCTAACCGA	TACACTCATA
KX361343.1_PDCoV/0213/Thailand	CGGCCAACAG	CGCCCACTTT	GCCCTTGCAA	ACCTTACCGA	TACACTCATA
MH118332.1_PDCoV/P19_16_VN_041	CGGCCAACAG	CGCCCACTTT	GCCCTTGCAA	ACCTTACCGA	TACACTCATA
OQ107245.1_Pigeon deltaCoV WS31	CAGCCAATAG	AGCTCACTTT	GCCTTAGCCA	ATTTGACTGA	TACGCTTATA
OQ102159.1_Pigeon deltaCoV WS38	CAGCCAATAG	AGCTCACTTT	GCCTTAGCCA	ATTTGACTGA	TACGCTTATA
PV935252.1_SpDCoV/SF184	CAGCCCACAG	TGCCCACTTT	GCACTTGCAA	ACCTTACTGA	CACGCTTATT
MG812377.1_SpDCoV/ISU42824	CCAGCCATAG	TGCTCATTTT	GCACTAGCGA	ACCTCACTGA	CACTCTTATT
MG812378.1_SpDCoV/ISU73347	CTGCCAATAG	AGCACATTAT	GCCCTAGCCA	ACCTCACTGA	CACCCTTATT
NC_011550.1_Munia_CoV_HKU13-35	CAGCTCATAG	CACCTATTTT	GCCCTTGCGA	ATCTCACGGA	CACTCTCATC
	*	* * *	** * ** *	* * ** **	** * **
					800
MG812375.1_SpDCoV/ISU690-4	ACGCTCACCA	ATACCACTAT	TTCACGGGTC	ACTTTCTGTG	ACAATGACAC
MG812376.1_SpDCoV/ISU690-7	ACGCTCACCA	ATACCACTAT	TTCACGGGTC	ACTTTCTGTG	ACAATGACAC
PV691851.1_SpDCoV/SF3	ACGCTCACCA	ACACCACTAT	TTCACGCGTC	ACTTTCTGTG	ACAATGATAC
LC364345.1_Quail_CoV_UAE-HKU30	ACGCTAACTA	ACACCACTAT	TTCACAAATA	ACATACTGTG	AAAATGATAC
JQ065043.2_PDCoV/HKU15	ACACTTACCA	ATACTACTAT	ATCGCAAATC	ACTTATTGTG	ATAAGTCAGT
KR131621.1_PDCoV/CHJXNI2/2015	ACACTTACCA	ATACTACTAT	ATCGCAAATC	ACTTATTGTG	ATAAGTCAGT
MW685623.1_PDCoV/Haiti/Human/0	ACACTTACCA	ATACTACTAT	ATCGCAAATC	ACTTATTGTG	ATAAGTCAGT
MZ291567.1_PDCoV/OH-FD22	ACACTTACCA	ATACTACTAT	ATCGCAAATC	ACTTATTGTG	ATAAGTCAGT
KP757890.1_PDCoV/CHN-AH-2004	ACACTTACCA	ATACTACTAT	ATCGCAAATC	ACCTATTGTG	ATAAGTCAGT
KX361343.1_PDCoV/0213/Thailand	ACACTTACCA	ATACTACTAT	ATCGCAAATC	ACCTATTGTG	ATAAGTCAGT
MH118332.1_PDCoV/P19_16_VN_041	ACACTTACCA	ATACTACTAT	ATCGCAAATC	ACCTATTGTG	ATAAGTCAGT
OQ107245.1_Pigeon deltaCoV WS31	ACTCTTACCA	ATACTACTAT	ATCACAGATT	ACTTACTGTG	ATGAGTCAGA
OQ102159.1_Pigeon deltaCoV WS38	ACTCTTACCA	ATACTACTAT	ATCACAGATT	ACTTACTGTG	ATGAGTCAGA
PV935252.1_SpDCoV/SF184	ACATTGGTTA	ACACTACTAT	CACAAACATA	ACCTATTGTG	ATAGTTCTGT
MG812377.1_SpDCoV/ISU42824	ACATTGGTTA	ACACTACTAT	CACAAACATA	ACTTATTGTG	ATAGTTCTGT
MG812378.1_SpDCoV/ISU73347	ACACTCACCA	ACACAACAAT	CTCACAAATC	ACCTATTGTG	ATAACTCTGT
NC_011550.1_Munia_CoV_HKU13-35	ACACTTGCAA	ATACAACTAT	TACACAAGTT	ACTTATTGTG	AATCATCCAC
	** * *	* ** ** **	* *	** * ****	*
					850
MG812375.1_SpDCoV/ISU690-4	AATCAGTAGT	ATAGCCTGTC	AGCGTTCCAC	ACATTCACTC	GCTGATGGCT
MG812376.1_SpDCoV/ISU690-7	AATCAGTAGT	ATAGCCTGTC	AGCGTTCCAC	ACATTCACTC	GCTGATGGCT
PV691851.1_SpDCoV/SF3	AATCAGTAGT	ATAGCCTGTC	AGCGTTCCAC	ACATTCACTC	GCTGATGGCT
LC364345.1_Quail_CoV_UAE-HKU30	TATAAGTAAT	ATAGCCTGTC	AGCGTTCTAC	TCATCAACTT	GCTGATGGCT
JQ065043.2_PDCoV/HKU15	AGTTGATTCA	ATAGCATGCC	AGCGCTCTTC	TCACGAAGTG	GAGGATGGGT
KR131621.1_PDCoV/CHJXNI2/2015	AGTTGATTCA	ATAGCATGCC	AGCGCTCTTC	TCACGAAGTG	GAGGATGGGT
MW685623.1_PDCoV/Haiti/Human/0	AGTTGATTCA	ATAGCATGCC	AGCGCTCTTC	TCACGAAGTG	GAGGATGGGT
MZ291567.1_PDCoV/OH-FD22	AGTTGATTCA	ATAGCATGCC	AGCGCTCTTC	TCACGAAGTG	GAGGATGGGT
KP757890.1_PDCoV/CHN-AH-2004	AGTTGATTCA	ATAGCATGCC	AGCGCTCTTC	TCATCAAGTG	GAGGATGGGT
KX361343.1_PDCoV/0213/Thailand	AGTTGATTCA	ATAGCATGCC	AGCGCTCTTC	TCATCAAGTA	GAGGATGGGT
MH118332.1_PDCoV/P19_16_VN_041	AGTTGATTCA	ATAGCATGCC	AGCGCTCTTC	TCATCAAGTA	GAGGATGGGT
OQ107245.1_Pigeon deltaCoV WS31	ATTGGCTTCC	ATAGCCTGTC	AGAGGTCATC	CCACAAGCTT	GAAGATGGCT
OQ102159.1_Pigeon deltaCoV WS38	ATTGGCTTCC	ATAGCCTGTC	AGAGGTCATC	CCACAAGCTT	GAAGATGGCT
PV935252.1_SpDCoV/SF184	TCTCAGCTCC	ATAGCTTGCC	AGCGCTCCTC	TCACTTTGTA	GAAGATGGCT
MG812377.1_SpDCoV/ISU42824	TATTAGTTCT	ATAGCTTGCC	AGCGTTCGTC	TCATGCTGTA	GAAGACGGCT
MG812378.1_SpDCoV/ISU73347	GTTGGATTCA	ATAGCTTGTC	AGCGTTCTTC	CCACCTTGTT	GAAGATGGGT
NC_011550.1_Munia_CoV_HKU13-35	CATTGACAAT	ATAGCTTGTC	AACGCTCCAC	ACATACTCTT	GCTGATGGCT
	*	***** ** *	* * ** *	** *	* ** ** *
					900
MG812375.1_SpDCoV/ISU690-4	TTTACTCACT	TTCTCCACAG	GGCTCCCAAA	ACTATGTGAG	AACTGTTGTT
MG812376.1_SpDCoV/ISU690-7	TTTACTCACT	TTCTCCACAG	GGCTCCCAAA	ACTATGTGAG	AACTGTTGTT
PV691851.1_SpDCoV/SF3	TCTACTCACT	TTCCCCACAG	GGCTCCCAAA	ACCATGTGAG	GACTGTTGTT
LC364345.1_Quail_CoV_UAE-HKU30	TCTACTCACT	TTCACCACAG	GTCGCTCAGA	ATCGCATGAG	GACAGTGGTA
JQ065043.2_PDCoV/HKU15	TTTACTCTGA	CCCTAAATCT	GCCGTTAGAG	CTAGGCAACG	TACTATTGTT
KR131621.1_PDCoV/CHJXNI2/2015	TTTACTCTGA	CCCTAAATCT	GCCGTTAGAG	CTAGGCAACG	TACTATTGTT
MW685623.1_PDCoV/Haiti/Human/0	TTTACTCCGA	CCCTAAATCT	GCCGTTAGAG	CTAGGCAACG	TACTATTGTT
MZ291567.1_PDCoV/OH-FD22	TTTACTCCGA	CCCTAAATCT	GCCGTTAGAG	CTAGGCAACG	TACTATTGTT
KP757890.1_PDCoV/CHN-AH-2004	TTTACTCTGA	CCCTAAATCT	GCCGTTAGAG	CTAGGCAACG	TACAATTGTT
KX361343.1_PDCoV/0213/Thailand	TTTACTCTGA	CCATAAATCT	GCCGTTAGAG	CTAGGCAACG	CACAATTGTT
MH118332.1_PDCoV/P19_16_VN_041	TTTACTCTGA	CCCTAAATCT	GCCGTTAGAG	CTAGGCAACG	CACAATTGTT
OQ107245.1_Pigeon deltaCoV WS31	TCTATTCAGA	CCCAAGAGTG	GCTGCTGCCT	CGCGAGTTAG	GACAGTTGTT
OQ102159.1_Pigeon deltaCoV WS38	TCTATTCAGA	CCCAAGAGTG	GCTGCTGCCT	CGCGAGTTAG	GACAGTTGTT
PV935252.1_SpDCoV/SF184	TTTATTCAGA	CCCAGCCACT	GCTGCGAACG	CATTGCAAAG	GACTGTTGTA
MG812377.1_SpDCoV/ISU42824	TTTATTCAGA	TCCAGCCACT	GCTGCAAATG	CATTGCAAAG	GACTGTAGTC
MG812378.1_SpDCoV/ISU73347	TTTACGCAGA	TCCACAGACA	GCTGCTCAGT	CTCATCACCG	AACAGTTGTA
NC_011550.1_Munia_CoV_HKU13-35	TTTATTCTGC	ACAGCAAGAT	TTATTTCAAT	CTAATGTTAG	AACTGTCATA
	* ** *			*	** * *
					950
MG812375.1_SpDCoV/ISU690-4	ACACTACCTA	AACTTCAGGA	AGTTGAAATT	GTAAAAATTA	CAATTACTGC
MG812376.1_SpDCoV/ISU690-7	ACACTACCTA	AACTTCAGGA	AGTTGAAATT	GTAAAAATTA	CAATTACTGC
PV691851.1_SpDCoV/SF3	ACACTACCTA	AACTTCAGGA	AGTTGAAATT	GTAAAAATTA	CAATTACTGC
LC364345.1_Quail_CoV_UAE-HKU30	ACATTACCTA	AGTTGCAGGA	AGTAGAAATT	ATAAATATTG	TGCTTACAGC
JQ065043.2_PDCoV/HKU15	ACACTACCTA	AGCTCCCTGA	GCTTGAAGTA	GTGCAGTTAA	ATATTTCTGC
KR131621.1_PDCoV/CHJXNI2/2015	ACACTACCTA	AGCTCCCTGA	GCTTGAAGTA	GTGCAGTTAA	ATATTTCTGC
MW685623.1_PDCoV/Haiti/Human/0	ACACTACCTA	AGCTCCCTGA	GCTTGAAGTA	GTGCAGTTAA	ATATTTCTGC
MZ291567.1_PDCoV/OH-FD22	ACACTACCTA	AGCTCCCTGA	GCTTGAAGTA	GTGCAGTTAA	ATATTTCTGC
KP757890.1_PDCoV/CHN-AH-2004	ACACTACCTA	AGCTCCCTGA	GCTTGAAGTA	GTGCAGTTAA	ATATTTCTGC
KX361343.1_PDCoV/0213/Thailand	ACACTACCTA	AGCTCCCTGA	GCTTGAAGTA	GTGCAGTTAA	ATATTTCTGC
MH118332.1_PDCoV/P19_16_VN_041	ACACTACCTA	AGCTCCCTGA	GCTTGAAGTA	GTGCAGTTAA	ATATTTCTGC
OQ107245.1_Pigeon deltaCoV WS31	ACTCTACCTA	AATTGCCGAA	ACTTGAACAG	GTTTGGCTTA	ACATCTCTGC
OQ102159.1_Pigeon deltaCoV WS38	ACTCTACCTA	AATTGCCGAA	ACTTGAACAG	GTTTGGCTTA	ACATCTCTGC
PV935252.1_SpDCoV/SF184	ACTCTTCCTA	AGCTACCTGA	GATGGAGGTA	GTGCAAATTA	ATATTAGTGC
MG812377.1_SpDCoV/ISU42824	ACTCTTCCTA	AGCTTCCCGA	AATGGAGGTA	GTACAAATCA	ATATCACTGC
MG812378.1_SpDCoV/ISU73347	ACCTTACCTA	AGCTACCAGA	GTTTGAGGTA	GTTCAAATTA	ACATTTCTGC
NC_011550.1_Munia_CoV_HKU13-35	ACCCTGCCTA	AGTTACAAGA	GGTTGAGGTT	ATACAGGTTA	ACATTACAGC
	** * ****	* * * *	* **	* *	* **
					1000
MG812375.1_SpDCoV/ISU690-4	AGATTTTAAC	TATGGTGAA-	--------CC	CAGAATCACC	TCTTTCACTA
MG812376.1_SpDCoV/ISU690-7	AGATTTTAAC	TATGGTGAA-	--------CC	CAGAATCACC	TCTTTCACTA
PV691851.1_SpDCoV/SF3	AGATTTTAAC	TATGGTGAA-	--------CC	TAAAATCACC	TCTTTCACTA
LC364345.1_Quail_CoV_UAE-HKU30	AAAATATACT	TATGGAGATT	TTAAAGCGCC	TGCTATTACC	TCATTTACTA
JQ065043.2_PDCoV/HKU15	ACACATGGAT	TTTGGCGAA-	--------GC	CAGACTTGAC	AGCGTTACCA
KR131621.1_PDCoV/CHJXNI2/2015	ACACATGGAT	TTTGGCGAA-	--------GC	CAGACTTGAC	AGCGTTACCA
MW685623.1_PDCoV/Haiti/Human/0	ACACATGGAT	TTTGGCGAA-	--------GC	CAGACTTGAC	AGCGTTACCA
MZ291567.1_PDCoV/OH-FD22	ACACATGGAT	TTTGGCGAA-	--------GC	CAGACTTGAC	AGCGTTACCA
KP757890.1_PDCoV/CHN-AH-2004	ACACATGGAT	TTTGGCGAA-	--------GC	CAGACTTGAC	AGCGTTACCA
KX361343.1_PDCoV/0213/Thailand	ACACATGGAT	TTTGGCGAA-	--------GC	CAGACTTGAC	AGTGTCACCA
MH118332.1_PDCoV/P19_16_VN_041	ACACATGGAT	TTTGGCGAA-	--------GC	CAGACTTGAC	AGTGTCACCA
OQ107245.1_Pigeon deltaCoV WS31	GGCATTTAGC	TATGGCCAA-	--------GT	TAACCTCAGG	GACTTTACAA
OQ102159.1_Pigeon deltaCoV WS38	GGCATTTAGC	TATGGCCAA-	--------GT	TAACCTCAGG	GACTTTACAA
PV935252.1_SpDCoV/SF184	CCACATGGAA	TTTGGTCAA-	--------AC	AAAGCTGGAC	CATATATCCA
MG812377.1_SpDCoV/ISU42824	CCATATGGAA	TTTGGTCAA-	--------AC	TAAGCTGGAC	CACATATCCA
MG812378.1_SpDCoV/ISU73347	GTATATGAAG	TTTGGTCAA-	--------AC	CCAGCTTAAT	TATATATACA
NC_011550.1_Munia_CoV_HKU13-35	AACATTTAAC	TTTGGTGAA-	--------CC	CAAAGTAACT	GCCATTACTA
		For HKU30, these nucleotides encode amino acids FKA.
					1050
MG812375.1_SpDCoV/ISU690-4	TAAATGGTAA	TGACACCTAC	TGTGTCACTA	AACCATATTT	TCATATACAA
MG812376.1_SpDCoV/ISU690-7	TAAATGGTAA	TGACACCTAC	TGTGTCACTA	AACCATATTT	TCATATACAA
PV691851.1_SpDCoV/SF3	TAAATGGTAA	TGACACATAC	TGTGTCACTA	AACCATATTT	TCATATACAA
LC364345.1_Quail_CoV_UAE-HKU30	TAAATGGTAA	TGACACTTAT	TGTGTAAGAA	AACCATATTT	TCACATAAAT
JQ065043.2_PDCoV/HKU15	TCAATGGTAA	CACATCCTAT	TGTGTCACTA	AGCCTTACTT	CAGGCTTGAA
KR131621.1_PDCoV/CHJXNI2/2015	TCAATGGTAA	CACATCCTAT	TGTGTCACTA	AGCCTTACTT	CAGGCTTGAA
MW685623.1_PDCoV/Haiti/Human/0	TCAATGGTAA	CACATCCTAT	TGTGTCACTA	AGCCTTACTT	CAGGCTTGAA
MZ291567.1_PDCoV/OH-FD22	TCAATGGTAA	CACATCCTAT	TGTGTCACTA	AGCCTTACTT	CAGGCTTGAA
KP757890.1_PDCoV/CHN-AH-2004	TCAATGGTAA	CACATCCTAT	TGTGTCACTA	AGCCTTACTT	CAGGCTTGAA
KX361343.1_PDCoV/0213/Thailand	TCAATGGTAA	CACATCCTAT	TGTGTCACTA	AGCCTTACTT	CAGGCTTGAA
MH118332.1_PDCoV/P19_16_VN_041	TCAATGGTAA	CACATCCTAT	TGTGTCACTA	AGCCTTACTT	CAGGCTTGAA
OQ107245.1_Pigeon deltaCoV WS31	TTAATGGCAA	TGAAACCTAT	TGCGTTTCAG	CGCCATATTT	TAAACTTAAT
OQ102159.1_Pigeon deltaCoV WS38	TTAATGGCAA	TGAAACCTAT	TGCGTTTCAG	CGCCATATTT	TAAACTTAAT
PV935252.1_SpDCoV/SF184	TTAACGGCAA	CACTACTTAT	TGTGTCACCA	AGCCTTACTT	TAAGCTTGAA
MG812377.1_SpDCoV/ISU42824	TTAATGGCAA	CACCACCTAT	TGTGTCGCCA	AGCCTTATTT	TAAGCTTGAA
MG812378.1_SpDCoV/ISU73347	TTAATGGCAA	TACTACCTAT	TGTGTAACCA	AACCCTACTT	TAAACTGGAA
NC_011550.1_Munia_CoV_HKU13-35	TTAATGGTAA	TGACAGCTAC	TGTGTGACCA	AGCCTTATTT	TACCATACAG
	* ** ** **	**	** **	** ** **	* *
					1100
MG812375.1_SpDCoV/ISU690-4	GTTAGTCTTG	GCTGCAGTGG	T---TGCCAA	CTATCTTTTG	GCGCCGACAC
MG812376.1_SpDCoV/ISU690-7	GTTAGTCTTG	GCTGCAGTGG	T---TGCCAA	CTATCTTTTG	GCGCCGACAC
PV691851.1_SpDCoV/SF3	GTTAGTCTTG	GCTGCAGTGG	T---TGCCAA	CTATCCTTTG	GCGCCGACAC
LC364345.1_Quail_CoV_UAE-HKU30	CTTACTCTAG	ATTGTCGTGA	TCACTGCCAA	TTACATTTTG	GTAGCGATGG
JQ065043.2_PDCoV/HKU15	ACTAACTTTA	TGTGTACAGG	T---TGCACT	ATGAATCTGC	GCACTGATAC
KR131621.1_PDCoV/CHJXNI2/2015	ACTAACTTTA	TGTGTACAGG	T---TGCACT	ATGAATCTGC	GCACTGATAC
MW685623.1_PDCoV/Haiti/Human/0	ACTAACTTTA	TGTGTACAGG	T---TGCACT	ATGAATCTGC	GCACTGATAC
MZ291567.1_PDCoV/OH-FD22	ACTAACTTTA	TGTGTACAGG	T---TGCACT	ATGAATCTGC	GCACTGATAC
KP757890.1_PDCoV/CHN-AH-2004	ACTAACTTTA	TGTGTACAGG	T---TGCACT	ATGAATCTGC	GCACTGATAC
KX361343.1_PDCoV/0213/Thailand	ACTAACTTTC	TGTGTAGAGG	C---TGCACT	ATGAATCTGC	GCACTGATAC
MH118332.1_PDCoV/P19_16_VN_041	ACTAACTTTC	TGTGCAGAGG	C---TGCACT	ATGAATCTGC	GCACTGATAC
OQ107245.1_Pigeon deltaCoV WS31	TTTAATTTTC	AGTGTTCAGA	T---TGTGTT	ATCAACCTGC	GCACTGAAAA
OQ102159.1_Pigeon deltaCoV WS38	TTTAATTTTC	AGTGTTCAGA	T---TGTGTT	ATCAACCTGC	GCACTGAAAA
PV935252.1_SpDCoV/SF184	ATGAACTTTT	ATTGTGTAAG	C---TGCACT	ATCAGTCTTC	GAACTGATAC
MG812377.1_SpDCoV/ISU42824	ATGAACTTTT	ATTGTGCAAG	C---TGCACT	ATCAGTCTTA	GGACTGATAC
MG812378.1_SpDCoV/ISU73347	TTTAATTTTG	AATGTTCTGG	T---TGCACT	ATTAGTATGC	GCACTGATAC
NC_011550.1_Munia_CoV_HKU13-35	TCAAACTTTG	TTTGTACTGG	A---TGCACC	CTTCAGGTTC	GCAGCAGTAC
	* *	**	For HKU30, these nucleotides encode amino acid H.
					1150
MG812375.1_SpDCoV/ISU690-4	C---TGCAGC	TTTGACATAA	ACTCACTCAA	TAATGGCATG	TCCTTCACTC
MG812376.1_SpDCoV/ISU690-7	C---TGCAGC	TTTGACATAA	ACTCACTCAA	TAATGGCATG	TCCTTCACTC
PV691851.1_SpDCoV/SF3	C---TGCAGC	TTTGACATAA	ACTCACTCAA	TAATGGCATG	TCCTTCACTC
LC364345.1_Quail_CoV_UAE-HKU30	CGGATGTCCT	TTCGACATTA	GGTCTCTTAA	TGATGGCATG	TCCTTTAATC
JQ065043.2_PDCoV/HKU15	C---TGTAGT	TTTGACCTGT	CAGCAGTAAA	CAATGGCATG	TCATTCTCTC
KR131621.1_PDCoV/CHJXNI2/2015	C---TGTAGT	TTTGACCTGT	CAGCATTAAA	CAATGGCATG	TCATTCTCTC
MW685623.1_PDCoV/Haiti/Human/0	C---TGTAGT	TTTGACCTGT	CAGCAGTAAA	CAATGGCATG	TCATTCTCTC
MZ291567.1_PDCoV/OH-FD22	C---TGTAGT	TTTGACCTGT	CAGCAGTAAA	CAATGGCATG	TCATTCTCTC
KP757890.1_PDCoV/CHN-AH-2004	C---TGTAGT	TTTGACCTGT	CAGCAGTAAA	CAATGGCATG	TCATTCTCTC
KX361343.1_PDCoV/0213/Thailand	C---TGTAGT	TTTGACCTGT	CAGCAGTAAA	CAATGGCATG	TCATTTTCTC
MH118332.1_PDCoV/P19_16_VN_041	T---TGTAGT	TTTGACCTGT	CAGCAGTAAA	CAATGGCATG	TCATTTTCTC
OQ107245.1_Pigeon deltaCoV WS31	C---TGCCCA	TTTGATCTAT	CTGCCATTAA	CAATGGCATG	TCATTCTCAC
OQ102159.1_Pigeon deltaCoV WS38	C---TGCCCA	TTTGATCTAT	CTGCCATTAA	CAATGGCATG	TCATTCTCAC
PV935252.1_SpDCoV/SF184	C---TGCAAC	TTTGATTTGT	TTGCTGTCAA	CAATGGCATG	TCATTTTCTC
MG812377.1_SpDCoV/ISU42824	C---TGCAAC	TTTGATTTGT	TTGCTGTTAA	TAACGGCATG	TCATTCTCTC
MG812378.1_SpDCoV/ISU73347	A---TGCAAG	TTTGACCTAA	CCGCTGTCAA	TAATGGCATG	TCTTTCTCTC
NC_011550.1_Munia_CoV_HKU13-35	A---TGCAAC	TTTGACCTGT	TTGCTATTAA	TAATGGCATG	TCCTTTTCGC
	For HKU30, these nucleotides encode amino acid G.
					1200
MG812375.1_SpDCoV/ISU690-4	AGCTTTGCAT	AAGCAAAAAT	TCTGGCACAT	GCTCTAACTT	AATATATGCC
MG812376.1_SpDCoV/ISU690-7	AGCTTTGCAT	AAGCAAAAAT	TCTGGCACAT	GCTCTAACTT	AATATATGCC
PV691851.1_SpDCoV/SF3	AGCTTTGCAT	AAGCAAAAAT	TTTGGCACAT	GCTCTAACTT	AATATATGCC
LC364345.1_Quail_CoV_UAE-HKU30	AACTGTGCAT	TAGCACAAAG	TCAGGCACAT	GCTCTAAATC	AATACAGGCT
JQ065043.2_PDCoV/HKU15	AATTCTGTCT	AAGCACTGAA	TCTGGTGCTT	GTGAGATGAA	AATTATTGTT
KR131621.1_PDCoV/CHJXNI2/2015	AATTTTGTCT	AAGCACTGAA	TCTGGTGCTT	GTGAGATGAA	AATTATTGTT
MW685623.1_PDCoV/Haiti/Human/0	AATTCTGTCT	AAGCACTGAA	TCTGGTGCTT	GTGAGATGAA	AATTATTGTT
MZ291567.1_PDCoV/OH-FD22	AATTCTGTCT	AAGCACTGAA	TCTGGTGCTT	GTGAGATGAA	AATTATTGTT
KP757890.1_PDCoV/CHN-AH-2004	AATTCTGTCT	AAGCACTGAA	TCTGGTGCTT	GTGAGATGAA	AATTATTGTT
KX361343.1_PDCoV/0213/Thailand	AATTCTGTCT	AAGCACTGAA	TCTGGTGCTT	GTGAGATGAA	AATTATTGTT
MH118332.1_PDCoV/P19_16_VN_041	AATTCTGTCT	AAGCACTGAA	TCTGGTGCTT	GTGAGATGAA	AATTATTGTT
OQ107245.1_Pigeon deltaCoV WS31	AATTTTGTAT	TAGCAAGCAC	TCTGGTGATT	GCACTATAAA	AATACTTGGC
OQ102159.1_Pigeon deltaCoV WS38	AATTTTGTAT	TAGCAAGCAC	TCTGGTGATT	GCACTATAAA	AATACTTGGC
PV935252.1_SpDCoV/SF184	AATTTTGCAT	TAGCACTGAG	TCTGGTGCAT	GCGAGATTAA	GTTAATTGCC
MG812377.1_SpDCoV/ISU42824	AATTTTGCAT	TAGCACTGAA	TCTGGTGCAT	GTGAGATTAA	GTTAATTGCC
MG812378.1_SpDCoV/ISU73347	AATTTTGCAT	TAGCACTGAA	TCAGGTGCAT	GTGAAATTAA	ATTAATTGCC
NC_011550.1_Munia_CoV_HKU13-35	AGTTTTGCAT	TAGCGCAACT	GCAGGCTCAT	GCTCCAGTAA	AATAGTTGCA
	* * ** *	***	** *	* *	* *
					1250
MG812375.1_SpDCoV/ISU690-4	ACTTCC----	--GCATGGCG	CTACCGCATA	GGTAAA---A	TTTATTTTAC
MG812376.1_SpDCoV/ISU690-7	ACTTCC----	--GCATGGCG	CTACCGCATA	GGTAAA---A	TTTATTTTAC
PV691851.1_SpDCoV/SF3	ACTTCC----	--GCATGGCG	CTACCGCATA	GGTAAA---A	TTTATTTTAC
LC364345.1_Quail_CoV_UAE-HKU30	CGTGCTTCTG	AAATATGGAC	ATTCCCAGTA	ACTAAT---A	TTTATTTTAC
JQ065043.2_PDCoV/HKU15	ACCTAC----	--GTATGGAA	TTACTTGCTA	AGGCAGCGTT	TGTATGTTAC
KR131621.1_PDCoV/CHJXNI2/2015	ACCTAC----	--GTATGGAA	TTACTTGCTA	AGGCAGCGTT	TGTATGTTAC
MW685623.1_PDCoV/Haiti/Human/0	ACCTAC----	--GTATGGAA	TTACTTGCTA	AGGCAGCGTT	TGTATGTTAC
MZ291567.1_PDCoV/OH-FD22	ACCTAC----	--GTATGGAA	TTACTTGCTA	AGGCAGCGTT	TGTATGTTAC
KP757890.1_PDCoV/CHN-AH-2004	ACCTAC----	--GTATGGAA	TTACTTGCTA	AGGCAGCGTT	TGTATGTTAC
KX361343.1_PDCoV/0213/Thailand	ACCTAC----	--GTATGGAA	TTACTTGCTA	AGGCAGCGTT	TGTATGTTAC
MH118332.1_PDCoV/P19_16_VN_041	ACCTAC----	--GTATGGAA	TTACTTGCTA	AGGCAGCGTT	TGTATGTTAC
OQ107245.1_Pigeon deltaCoV WS31	ACCAGA----	--GTCTGGAA	TTACATGCTG	CGGCAGCGTA	TCTACGTTAC
OQ102159.1_Pigeon deltaCoV WS38	ACCAGA----	--GTCTGGAA	TTACATGCTG	CGGCAGCGTA	TCTACGTTAC
PV935252.1_SpDCoV/SF184	ACCTAT----	--GTTTGGAA	CCACCTCATG	AGGCAGCGTC	TTTACGTCAC
MG812377.1_SpDCoV/ISU42824	ACCTAT----	--GTTTGGAA	TCACCTCATG	CGGCAGCGCT	TGTACGTCAC
MG812378.1_SpDCoV/ISU73347	ACATAT----	--GTCTGGAA	CCACCTCATG	CGGCAACGAC	TTTATGTTAC
NC_011550.1_Munia_CoV_HKU13-35	ACCTAT----	--GTCTGGAA	TTATGACACA	GGTAGAAACC	TTTATTTTAC
	For HKU30, these nucleotides encode amino acids SE; For FD22, these nucleotides encode amino acid R;
					1300
MG812375.1_SpDCoV/ISU690-4	CTCTGTAGAG	GGTCAGGCCC	ACACTGGGAC	GCGGCATACC	AGCCCTTCAG
MG812376.1_SpDCoV/ISU690-7	CTCTGTAGAG	GGTCAGGCCC	ACACTGGGAC	GCGGCATACC	AGCCCTTCAG
PV691851.1_SpDCoV/SF3	CTCTGTGGAG	GGTCAGGCCC	ACACTGGGAC	GCGGCATACC	ACCCCTTCAG
LC364345.1_Quail_CoV_UAE-HKU30	CGCTGTGGAG	GGCCAGCTTT	ATACGGGGAC	AAAGTATACT	AGCCCCTCTG
JQ065043.2_PDCoV/HKU15	AGCTGTAGAG	GGCCAGACTC	ACACTGGAAC	C------ACT	TCAGTACATG
KR131621.1_PDCoV/CHJXNI2/2015	TGCTGTAGAG	GGCCAGACTC	ACACTGGAAC	C------ACT	TCAGTACATG
MW685623.1_PDCoV/Haiti/Human/0	TGCTGTAGAG	GGCCAGACTC	ACACTGGAAC	C------ACT	TCAGTACATG
MZ291567.1_PDCoV/OH-FD22	TGCTGTAGAG	GGCCAGACTC	ACACTGGAAC	C------ACT	TCAGTACATG
KP757890.1_PDCoV/CHN-AH-2004	TGCTGTAGAG	GGCCAGACTC	ACACTGGAAC	C------ACT	TCAGTACATG
KX361343.1_PDCoV/0213/Thailand	AGCTGTAGAG	GGCCAGACTC	ACACTGGAAC	C------ACT	TCAGTACATG
MH118332.1_PDCoV/P19_16_VN_041	AGCTGTAGAG	GGCCAGACTC	ACACTGGAAC	C------ACT	TCAGTACATG
OQ107245.1_Pigeon deltaCoV WS31	CGCAGTTGAA	GGCCAGACTC	ACACTGGTAC	T------ACA	TCCACTGCTG
OQ102159.1_Pigeon deltaCoV WS38	CGCAGTTGAA	GGCCAGACTC	ACACTGGTAC	T------ACA	TCCACTGCTG
PV935252.1_SpDCoV/SF184	TGCTGTTGAG	GGCCAAACTC	ACACTGGTGT	A------AAC	TCCGTGTCTG
MG812377.1_SpDCoV/ISU42824	TGCTGTAGAA	GGCCAAACTC	ACACTGGTGT	A------AAC	TCTGTGTATG
MG812378.1_SpDCoV/ISU73347	TGCAGTTGAG	GGGCAGACAC	ACACTGGCGT	T------AAT	TCTGTGTCAA
NC_011550.1_Munia_CoV_HKU13-35	ATTTACAGAG	GGCCAAATGT	TTACGGGCAC	CTCTACAACA	ACTCCTAATG
	**	** **	** **	For SpDCoV SF3, these nucleotides encode amino acids RH
					1350
MG812375.1_SpDCoV/ISU690-4	CTATTGACAC	CTCCACTATT	GTCACAGGTG	TTTGCACTGA	CTATACCATT
MG812376.1_SpDCoV/ISU690-7	CTATTGACAC	CTCCACTATT	GTCACAGGTG	TTTGCACTGA	CTATACCATT
PV691851.1_SpDCoV/SF3	CTATCGACAC	CTCCACTATT	GTTACAGGTG	TTTGCACTGA	TTATACCATT
LC364345.1_Quail_CoV_UAE-HKU30	CTATAGATAC	TTCTACTATA	CGTACTGGTG	TCTGCACTGA	TTATACCATT
JQ065043.2_PDCoV/HKU15	CAACAGACAC	TTCTAGTGTA	ATCACTGATG	TCTGCACTGA	CTACACTATC
KR131621.1_PDCoV/CHJXNI2/2015	CAACAGACAC	TTCTAGTGTA	ATCACTGATG	TCTGCACTGA	CTACACTATC
MW685623.1_PDCoV/Haiti/Human/0	CAACAGACAC	TTCTAGTGTA	ATCACTGATG	TCTGCACTGA	CTACACTATC
MZ291567.1_PDCoV/OH-FD22	CAACAGACAC	TTCTAGTGTA	ATCACTGATG	TCTGCACTGA	CTACACTATC
KP757890.1_PDCoV/CHN-AH-2004	CAACAGACAC	TTCTAGTGTA	ATCACTGATG	TCTGCACTGA	CTACACTATC
KX361343.1_PDCoV/0213/Thailand	CAACAGACAC	TTCTAGTGTA	ATCACTGATG	TCTGCACTGA	CTACACTATC
MH118332.1_PDCoV/P19_16_VN_041	CAACAGACAC	TTCTAGTGTA	ATCACTGATG	TCTGCACTGA	CTACACTATC
OQ107245.1_Pigeon deltaCoV WS31	TTACTGACAC	GTCTAGTGTA	TTAACAGGTG	TATGTACAGA	CTACACTATA
OQ102159.1_Pigeon deltaCoV WS38	TTACTGACAC	GTCTAGTGTA	TTAACAGGTG	TATGTACAGA	CTACACTATA
PV935252.1_SpDCoV/SF184	CCACTGACAC	CTCCAGTGTT	GTCACCGGAG	TTTGCACAGA	TTATACAATT
MG812377.1_SpDCoV/ISU42824	CCATTGACAC	CTCCAGTGTT	GTCACAGGTG	TTTGCACTGA	CTATACAATT
MG812378.1_SpDCoV/ISU73347	CGCAGGATTT	ATCCACAGTT	ATTACTGACG	TTTGCACAGA	CTACACCATT
NC_011550.1_Munia_CoV_HKU13-35	CTATTGACAC	ATCTTCTATT	ATTGAAGGTG	TGTGCACTGA	TTATACCATT
	**	** *	* *	* ** ** **	** ** **
					1400
MG812375.1_SpDCoV/ISU690-4	TACGGTATAT	CAGGCACAGG	TGTCATACAT	GAATCTGAAT	TACAGTTACA
MG812376.1_SpDCoV/ISU690-7	TACGGTATAT	CAGGCACAGG	TGTCATACAT	GAATCTGAAT	TACAGTTACA
PV691851.1_SpDCoV/SF3	TATGGTATAT	CAGGCACAGG	TGTCATACAC	GAATCTGAAT	TACAGTTACA
LC364345.1_Quail_CoV_UAE-HKU30	TATGGCATAT	CAGGCACCGG	TATTATAGAA	GAATCTGAAC	TACAGCTGCA
JQ065043.2_PDCoV/HKU15	TATGGAGTCT	CTGGCACTGG	CATTATTAAG	CCATCAGATC	TCTTATTGCA
KR131621.1_PDCoV/CHJXNI2/2015	TATGGAGTCT	CTGGTACTGG	CATTATTAAG	CCATCAGATC	TCTTATTGCA
MW685623.1_PDCoV/Haiti/Human/0	TATGGAGTCT	CTGGTACTGG	CATTATTAAG	CCATCAGATC	TCTTATTGCA
MZ291567.1_PDCoV/OH-FD22	TATGGAGTCT	CTGGTACTGG	CATTATTAAG	CCATCAGATC	TCTTATTGCA
KP757890.1_PDCoV/CHN-AH-2004	TATGGAGTCT	CTGGTACTGG	CATTATTAAG	CCATCAGATC	TCTTATTGCA
KX361343.1_PDCoV/0213/Thailand	TATGGAGTCT	CTGGTACTGG	CATTATTAAG	CCATCAGATC	TCTTATTGCA
MH118332.1_PDCoV/P19_16_VN_041	TATGGAGTCT	CTGGTACTGG	CATTATTAAG	CCATCAGATC	TCTTATTGCA
OQ107245.1_Pigeon deltaCoV WS31	TATGGAATTT	CTGGTACTGG	CATTATTGAG	CCATCCAGTC	TCCAATTACA
OQ102159.1_Pigeon deltaCoV WS38	TATGGAATTT	CTGGTACTGG	CATTATTGAG	CCATCCAGTC	TCCAATTACA
PV935252.1_SpDCoV/SF184	TATGGCATCT	CAGGCAAGGG	TGTTATCCAA	CCCTCTGAGT	TGTCCTTACA
MG812377.1_SpDCoV/ISU42824	TATGGCATCT	CCGGCAAAGG	TGTTATTCAA	CCGTCTGAGT	TGTCCTTACA
MG812378.1_SpDCoV/ISU73347	TATGGCATCT	CTGGTACCGG	TGTGATTACA	CCTTCTGCGA	TGTCTCTACA
NC_011550.1_Munia_CoV_HKU13-35	TATGGTATTT	CAGGCACAGG	CATTATTAAA	TCCTCTGACT	TACAACTTCA
	** ** * *	* ** * **	* **	**	* * **
					1450
MG812375.1_SpDCoV/ISU690-4	TAATGGTATA	GCTTTTACCT	CCCCCACTGG	AGGGCTATAT	GCCTTTAAAA
MG812376.1_SpDCoV/ISU690-7	TAATGGTATA	GCTTTTACCT	CCCCCACTGG	AGGGCTATAT	GCCTTTAAAA
PV691851.1_SpDCoV/SF3	TAATGGTATA	GCTTTCACCT	CCCCCACTGG	AGAGCTATAT	GCCTTTAAAA
LC364345.1_Quail_CoV_UAE-HKU30	CAACGGTATT	GCATTTAGAT	CACCCACTGG	TGAGCTATAT	GCATTTAAGA
JQ065043.2_PDCoV/HKU15	CAATGGCATA	GCATTCACCT	CTCCAACAGG	TGAGCTTTAT	GCATTTAAAA
KR131621.1_PDCoV/CHJXNI2/2015	CAATGGCATA	GCATTCACCT	CTCCAACAGG	TGAGCTTTAT	GCATTTAAAA
MW685623.1_PDCoV/Haiti/Human/0	CAATGGCATA	GCATTCACCT	CTCCAACAGG	TGAGCTTTAT	GCATTTAAAA
MZ291567.1_PDCoV/OH-FD22	CAATGGCATA	GCATTCACCT	CTCCAACAGG	TGAGCTTTAT	GCATTTAAAA
KP757890.1_PDCoV/CHN-AH-2004	CAATGGCATA	GCATTCACCT	CTCCAACAGG	TGAGCTTTAT	GCATTTAAAA
KX361343.1_PDCoV/0213/Thailand	CAATGGCATA	GCATTTACCT	CCCCCACAGG	TGAGCTTTAT	GCATTTAAAA
MH118332.1_PDCoV/P19_16_VN_041	CAATGGCATA	GCATTCACCT	CCCCCACAGG	TGAGCTTTAT	GCATTTAAAA
OQ107245.1_Pigeon deltaCoV WS31	TAATGGCATT	GCATTCACAT	CACCCACCGG	TGAGCTGTAT	GCATTTAAAA
OQ102159.1_Pigeon deltaCoV WS38	TAATGGCATT	GCATTCACAT	CACCCACCGG	TGAGCTGTAT	GCATTTAAAA
PV935252.1_SpDCoV/SF184	CAATGGAATA	GCATTCACAT	CCCCCACAGG	AGAATTGTAT	GCTTTTAAAA
MG812377.1_SpDCoV/ISU42824	CAATGGAATA	GCATTCACAT	CCCCCACAGG	CGAATTGTAC	GCCTTTAAAA
MG812378.1_SpDCoV/ISU73347	CAATGGCATA	GCATTTACCT	CTCCTACGGG	TGAACTCTAT	GCCTTTAAAA
NC_011550.1_Munia_CoV_HKU13-35	TAATGGCATA	GCATTTACAT	CACCCACTGG	TGGTCTCTAT	GCCTTTAAAA
	** ** **	** ** * *	* ** ** **	* * **	** ***** *
					1500
MG812375.1_SpDCoV/ISU690-4	ATACGACTAC	TGACAAGGCT	TATCAAGTCT	TACCTTGTGA	AACCTCCTCT
MG812376.1_SpDCoV/ISU690-7	ATACGACTAC	TGACAAGGCT	TATCAAGTCT	TACCTTGTGA	AACCTCCTCT
PV691851.1_SpDCoV/SF3	ATACGACTAC	TGACAAGGCT	TATCAAGTCT	TACCTTGTGA	AACCTCTTCT
LC364345.1_Quail_CoV_UAE-HKU30	ATGTGACTAC	TGGCAAGGTC	TATGAAGTGT	TACCTTGCGA	AACCTCTTCG
JQ065043.2_PDCoV/HKU15	ATATAACCAC	TGGCAAAACC	CTTCAGGTCT	TACCGTGTGA	AACCCCTTCT
KR131621.1_PDCoV/CHJXNI2/2015	ATATAACCAC	TGGCAAAACC	CTTCAGGTCT	TACCGTGTGA	AACCCCTTCT
MW685623.1_PDCoV/Haiti/Human/0	ATATAACCAC	TGGCAAAACC	CTTCAGGTCT	TACCGTGTGA	AACCCCTTCT
MZ291567.1_PDCoV/OH-FD22	ATATAACCAC	TGGCAAAACC	CTTCAGGTCT	TACCGTGTGA	AACCCCTTCT
KP757890.1_PDCoV/CHN-AH-2004	ATATAACCAC	TGGCAAAACC	CTTCAGGTCT	TACCGTGTGA	AACCCCTTCT
KX361343.1_PDCoV/0213/Thailand	ATATATCCAC	TGGCAAAACC	CTCCAGGTCT	TACCGTGTGA	AACCCCTTCT
MH118332.1_PDCoV/P19_16_VN_041	ATATAACCAC	TGGCAAAACC	CTCCAGGTCT	TACCGTGTGA	AACCCCTTCT
OQ107245.1_Pigeon deltaCoV WS31	ACATAACCAC	GGGTGATGCC	TTTCAGGTAC	TTCCCTGTGA	AACCCCGTCA
OQ102159.1_Pigeon deltaCoV WS38	ACATAACCAC	GGGTGATGCC	TTTCAGGTAC	TTCCCTGTGA	AACCCCGTCA
PV935252.1_SpDCoV/SF184	ATATCACAAC	TGGCAAAGCA	TTCCAAGTGC	TGCCATGTGA	TACTCCATCC
MG812377.1_SpDCoV/ISU42824	ACATCACAAC	TGGCAAAGCA	TTCCAAGTGC	TGCCGTGTGA	CACTCCATCG
MG812378.1_SpDCoV/ISU73347	ATGTAACAAC	TGGCAAGTCA	TATCAGATCT	TGCCTTGTGA	AACTCCCTCT
NC_011550.1_Munia_CoV_HKU13-35	ATGTTACGAC	AGGCCAGGCT	TATCAGGTCT	TACCCTGTGT	AAGAACTACC
	* * **	* *	* *	* ** ** *	* * *
					1550
MG812375.1_SpDCoV/ISU690-4	CAAGTAGTCG	TTGTTAACAA	CACAATTGTT	GGTTCCATCA	CCTCAACCAA
MG812376.1_SpDCoV/ISU690-7	CAAGTAGTCG	TTGTTAACAA	CACAATTGTT	GGTTCCATCA	CCTCAACCAA
PV691851.1_SpDCoV/SF3	CAAGTAGTCG	TTGTTAACAA	CACAATTGTT	GGTTCCATTA	CCTCCACCAA
LC364345.1_Quail_CoV_UAE-HKU30	CAGGTAGTCA	TCGTTAATAG	CACAATTGTT	GGTTCCATTA	CTTCAACCAA
JQ065043.2_PDCoV/HKU15	CAACTGATTG	TGATAAACAA	CACCGTTGTC	GGTGCTATCA	CATCCAGTAA
KR131621.1_PDCoV/CHJXNI2/2015	CAACTGATTG	TGATAAATAA	CACCGTTGTC	GGTGCTATCA	CATCCAGTAA
MW685623.1_PDCoV/Haiti/Human/0	CAACTGATTG	TGATAAACAA	CACCGTTGTC	GGTGCTATCA	CATCCAGTAA
MZ291567.1_PDCoV/OH-FD22	CAACTGATTG	TGATAAACAA	CACCGTTGTC	GGTGCTATCA	CATCCAGTAA
KP757890.1_PDCoV/CHN-AH-2004	CAACTGATTG	TGATAAACAA	CACCGTTGTT	GGTGCTATCA	CATCCAGTAA
KX361343.1_PDCoV/0213/Thailand	CAACTGATTG	TGATAAACAA	CACCGTTGTT	GGTGCTATCA	CATCCAGTAA
MH118332.1_PDCoV/P19_16_VN_041	CAACTGATTG	TGATAAACAA	CACCGTTGTC	GGTGCTATCA	CATCCAGTAA
OQ107245.1_Pigeon deltaCoV WS31	CAACTGATAG	TCATCAACAA	CACCATTGTT	GGGGCTATCA	CTTCTGCAAA
OQ102159.1_Pigeon deltaCoV WS38	CAACTGATAG	TCATCAACAA	CACCATTGTT	GGGGCTATCA	CTTCTGCAAA
PV935252.1_SpDCoV/SF184	CAACTTATAG	TCATTAACAA	TACTATAGTT	GGTGCTATAA	CTTCAACTAA
MG812377.1_SpDCoV/ISU42824	CAACTTATAG	TCATCAACAA	CACCATAGTT	GGTGCTATAA	CTTCAACCAA
MG812378.1_SpDCoV/ISU73347	CAGTTAATAG	TCATCAACAA	CACCATTGTT	GGTGCTATAA	CTTCCACTAA
NC_011550.1_Munia_CoV_HKU13-35	CAGGCTGTTG	TAATAAACAA	CACAATAGTT	GGTGTCATCA	CATCAACTAA
	** *	* * ** *	** * **	** ** *	* ** **
					1600
MG812375.1_SpDCoV/ISU690-4	CACCACACAA	CTTGGT---T	TTCACACGAC	CATCTCCACA	CCTACATTCT
MG812376.1_SpDCoV/ISU690-7	CACCACACAA	CTTGGT---T	TTCACACGAC	CATCTCCACA	CCTACATTCT
PV691851.1_SpDCoV/SF3	CACCACACAA	CTTGGT---T	TTCACACGAC	CATTTCCACA	CCTACATTCT
LC364345.1_Quail_CoV_UAE-HKU30	TACTTCATAC	CATGGC---T	TTCAACATGT	TATACCGTCA	CCTACATTCT
JQ065043.2_PDCoV/HKU15	TTCAACTGAA	AATAATAGGT	TTACTACTAC	TATTGTCACA	CCTACTTTCT
KR131621.1_PDCoV/CHJXNI2/2015	CTCAACTGAA	AATAATAGGT	TTACTACTAC	TATTGTCACA	CCTACTTTCT
MW685623.1_PDCoV/Haiti/Human/0	TTCAACTGAA	AATAATAGGT	TTACTACTAC	TATTGTCACA	CCTACTTTCT
MZ291567.1_PDCoV/OH-FD22	TTCAACTGAA	AATAATAGGT	TTACTACTAC	TATTGTCACA	CCTACTTTCT
KP757890.1_PDCoV/CHN-AH-2004	TTCAACTGAA	AATAATAGGT	TTACCACTAC	TATTGTCACA	CCTACTTTCT
KX361343.1_PDCoV/0213/Thailand	CTCAACTGAA	AATAATAGGT	TTACTACTAC	TATTGTCACA	CCTACTTTCT
MH118332.1_PDCoV/P19_16_VN_041	CTCAACTGAA	AATAATAGGT	TTACTACTAC	TATCGTCACA	CCTACTTTCT
OQ107245.1_Pigeon deltaCoV WS31	TAATAGTGAT	GCTGCCAGGT	TTAAAACAAC	CATAGCAACA	CCCACCTTCT
OQ102159.1_Pigeon deltaCoV WS38	TAATAGTGAT	GCTGCCAGGT	TTAAAACAAC	CATAGCAACA	CCCACCTTCT
PV935252.1_SpDCoV/SF184	TAAAACTGTG	AGTGGG---T	TCACCAGGAT	TATACCCACT	CCAACTTTCT
MG812377.1_SpDCoV/ISU42824	CAAAACTGTA	AGTGGG---T	TTACAAAGAT	TATACCCACC	CCTACCTTTT
MG812378.1_SpDCoV/ISU73347	TAAAACTGTT	CGTGGG---T	TTACTCAAAC	AATACCCACT	CCCACATTCT
NC_011550.1_Munia_CoV_HKU13-35	CACAACTTTG	TATGGG---T	TTCAGCGGGT	AATACCCACT	CCTACCTTTT
		For PDCoVs, these nucleotides encode amino acid R.
					1650
MG812375.1_SpDCoV/ISU690-4	ACTATTCCAC	CAATGCCACA	TCTTTTAACT	GCACTGACCC	TGTTCTATCC
MG812376.1_SpDCoV/ISU690-7	ACTATTCCAC	CAATGCCACA	TCTTTTAACT	GCACTGACCC	TGTTCTATCC
PV691851.1_SpDCoV/SF3	ACTATTCCAC	CAATGCCACA	TCTTTTAACT	GCACTGACCC	TGTTCTATCC
LC364345.1_Quail_CoV_UAE-HKU30	ACTATTCCAC	CAATGC---A	TCCTCTAATT	GTACTGAACC	AGTCCTATCT
JQ065043.2_PDCoV/HKU15	TTTATTCCAC	AAATGCCACC	ACCTTCAACT	GCACCAAGCC	TGTTTTGTCC
KR131621.1_PDCoV/CHJXNI2/2015	TTTATTCCAC	AAATGCCACC	ACCTTCAACT	GCACCAAGCC	TGTTTTGTCC
MW685623.1_PDCoV/Haiti/Human/0	TTTATTCCAC	AAATGCCACC	ACTTTCAACT	GCACTAAGCC	TGTTTTGTCC
MZ291567.1_PDCoV/OH-FD22	TTTATTCCAC	AAATGCCACC	ACTTTCAACT	GCACTAAGCC	TGTTTTGTCC
KP757890.1_PDCoV/CHN-AH-2004	TTTATTCCAC	AAATGCCACC	ACCTTCAACT	GCACTAAGCC	TGTTTTGTCC
KX361343.1_PDCoV/0213/Thailand	TTTATTCCAC	AAATGCCACC	ACTTTCAACT	GCACTAAGCC	TGTTTTGTCC
MH118332.1_PDCoV/P19_16_VN_041	TTTATTCCAC	AAATGCCACC	ACTCTCAACT	GCACTAAGCC	TGTTTTGTCC
OQ107245.1_Pigeon deltaCoV WS31	ATTACTCCAC	TAATGCCACC	AATATGACCT	GCACTGATCC	AGTCCTATCA
OQ102159.1_Pigeon deltaCoV WS38	ATTACTCCAC	TAATGCCACC	AATATGACCT	GCACTGATCC	AGTCCTATCA
PV935252.1_SpDCoV/SF184	ATTACTCTAC	TAATGCAACC	AACTTTAACT	GCACTAAGCC	AACCCTCTCT
MG812377.1_SpDCoV/ISU42824	ATTACTCCAC	TAATGCAACC	ATCTTCAATT	GCACCAACCC	AGCGCTCTCC
MG812378.1_SpDCoV/ISU73347	ACTATTCTAC	TAATGCAACC	AACTTCAACT	GCACTAAACC	GACCCTTTCT
NC_011550.1_Munia_CoV_HKU13-35	ACTACACCAC	TAATGCTACC	AAC---AATT	GCACTCAACC	AATTTTGTCA
	** * **	*****	* *	* ** * **	* **
					1700
MG812375.1_SpDCoV/ISU690-4	TATGGTCCAG	TGTCAGTGTG	CAGTGATGGT	GCCATAGTAG	AAACTTCATT
MG812376.1_SpDCoV/ISU690-7	TATGGTCCAG	TGTCAGTGTG	CAGTGATGGT	GCCATAGTAG	AAACTTCATT
PV691851.1_SpDCoV/SF3	TATGGTCCAG	TGTCAGTGTG	CAGTGATGGT	GCCATAGTAG	AAACTTCATT
LC364345.1_Quail_CoV_UAE-HKU30	TATGGACCTG	TATCAGTATG	CAGGGATGGT	GCTATAGTTG	AAACTTCACT
JQ065043.2_PDCoV/HKU15	TATGGACCCA	TCAGCGTGTG	TAGTGATGGT	GCAATTGCGG	GAACATCCAC
KR131621.1_PDCoV/CHJXNI2/2015	TATGGACCCA	TCAGCGTGTG	TAGTGATGGT	GCAATTGCGG	GAACATCCAC
MW685623.1_PDCoV/Haiti/Human/0	TATGGACCTA	TCAGCGTGTG	TAGTGATGGT	GCAATTGCGG	GAACATCCAC
MZ291567.1_PDCoV/OH-FD22	TATGGACCTA	TCAGCGTGTG	TAGTGATGGT	GCACTTGTGG	GAACATCCAC
KP757890.1_PDCoV/CHN-AH-2004	TATGGACCCA	TCAGCGTGTG	TAGTGATGGT	GCAATTGCGG	GAACATCCAC
KX361343.1_PDCoV/0213/Thailand	TATGGACCTA	TCAGCGTGTG	TAGTGATGGT	GCAATTGTTG	GAACATCCAC
MH118332.1_PDCoV/P19_16_VN_041	TATGGACCTA	TCAGCGTGTG	TAGTGATGGT	GCAATTGCTG	GAACATCCAC
OQ107245.1_Pigeon deltaCoV WS31	TACGGACCTG	TGTCAGTCTG	TGCTTCTGGT	GCCATAGCGG	AGACCTCAAC
OQ102159.1_Pigeon deltaCoV WS38	TACGGACCTG	TGTCAGTCTG	TGCTTCTGGT	GCCATAGCGG	AGACCTCAAC
PV935252.1_SpDCoV/SF184	TATGGGCCTA	TTAGTGTTTG	TTCAGATGGT	TCGATAGTAG	AAACTAATAC
MG812377.1_SpDCoV/ISU42824	TATGGGCCTA	TTAGTGTTTG	CGCAGATGGT	TCTATAGTAG	AGACTAACAC
MG812378.1_SpDCoV/ISU73347	TATGGGCCCA	TTAGTGTTTG	TTCAGATGGT	TCCATAGTAG	AAACTAACAT
NC_011550.1_Munia_CoV_HKU13-35	TATGGACCTT	TAGCCGTTTG	TAGTGACGGG	TCCATATCTG	CAACCACTAC
	** ** **	* ** **	**	* * *	**
					1750
MG812375.1_SpDCoV/ISU690-4	ACTTCAAGAC	ACACGTCCCA	GTGTTGTCTC	CATTTATGAT	GGTGTCGTTG
MG812376.1_SpDCoV/ISU690-7	ACTTCAAGAC	ACACGTCCCA	GTGTTGTCTC	CATTTATGAT	GGTGTCGTTG
PV691851.1_SpDCoV/SF3	ACTTCAAGAC	ACACGTCCCA	GTGTAGTCTC	CATTTATGAT	GGTGTCGTTG
LC364345.1_Quail_CoV_UAE-HKU30	ACTAAAAGAC	ACGCGACCGA	GCATAGTCTC	TCTGTATGAC	GGAGCTGTTG
JQ065043.2_PDCoV/HKU15	ATTACAGAAT	ACTCGACCAT	CCATAGTTTC	ACTATACGAT	GGCGAAGTTG
KR131621.1_PDCoV/CHJXNI2/2015	ATTACAGAAT	ACTCGACCAT	CCATAGTTTC	ACTATACGAT	GGCGAAGTTG
MW685623.1_PDCoV/Haiti/Human/0	ATTACAGAAT	ACTCGACCAT	CCATAGTTTC	ACTATACGAT	GGCGAAGTTG
MZ291567.1_PDCoV/OH-FD22	ATTACAGAAT	ACTCGACCAT	CCATAGTTTC	ACTATACGAT	GGCGAAGTTG
KP757890.1_PDCoV/CHN-AH-2004	ATTACAGAAT	ACTCGACCAT	CCATAGTTTC	ACTATACGAT	GGCGAAGTTG
KX361343.1_PDCoV/0213/Thailand	ATTACAGAAT	ACTCGACCAT	CCAAGAGTCT	TCTATACGAT	GGCGA---TG
MH118332.1_PDCoV/P19_16_VN_041	ATTACAGAAT	ACTCGACCAT	CCATAGTTTC	ACTATACGAT	GGCGAAATTG
OQ107245.1_Pigeon deltaCoV WS31	ATTAAAAGAT	ACCCGACCTT	CAGTAGTTTC	ACTATATGAT	GGCGAGGTTG
OQ102159.1_Pigeon deltaCoV WS38	ATTAAAAGAT	ACCCGACCTT	CAGTAGTTTC	ACTATATGAT	GGCGAGGTTG
PV935252.1_SpDCoV/SF184	TCTTCAAGAC	TCAAGACCAT	CTATAGTCTC	TCTATATGAT	GGTGAAGTAG
MG812377.1_SpDCoV/ISU42824	CTTACAAAAT	TCTAGACCAT	CTATAGTCTC	TCTATATGAT	GGTGAAGTAG
MG812378.1_SpDCoV/ISU73347	TCTCCAAGAC	TCACGACCAT	CTATAGTTTC	ACTGTATGAT	GGTGAAGTTG
NC_011550.1_Munia_CoV_HKU13-35	ATTGCAGGAC	ACTCGCCCAT	CAATAGTTTC	TCTTTATAAT	GGCGAGATTG
	* * *	* * **		* ** *	** * *
					1800
MG812375.1_SpDCoV/ISU690-4	AAATACCATC	CTCTTTTTCG	CTTGGTGTTC	AAACTGAATA	CCTTCAGATA
MG812376.1_SpDCoV/ISU690-7	AAATACCATC	CTCTTTTTCG	CTTGGTGTTC	AAACTGAATA	CCTTCAGATA
PV691851.1_SpDCoV/SF3	AAATACCATC	CTCTTTTTCG	CTTGGTGTTC	AAACTGAATA	CCTTCAGATA
LC364345.1_Quail_CoV_UAE-HKU30	AAATACCCTC	CTCATTCACT	TTAAGTGTTC	AAACTGAATA	CTTACAGACA
JQ065043.2_PDCoV/HKU15	AAATACCATC	TGCATTTTCT	CTTTCTGTTC	AGACGGAGTA	TTTGCAAGTT
KR131621.1_PDCoV/CHJXNI2/2015	AAATACCATC	TGCATTTTCT	CTTTCTGTTC	AGACGGAGTA	TTTGCAAGTT
MW685623.1_PDCoV/Haiti/Human/0	AAATACCATC	TGCATTTTCT	CTTTCTGTTC	AGACGGAGTA	TTTGCAAGTT
MZ291567.1_PDCoV/OH-FD22	AAATACCATC	TGCATTTTCT	CTTTCCGTTC	AGACGGAGTA	CTTGCAAGTT
KP757890.1_PDCoV/CHN-AH-2004	AAATACCATC	TGCATTTTCT	CTTTCTGTTC	AGACGGAGTA	TTTGCAAGTT
KX361343.1_PDCoV/0213/Thailand	AAATACCATC	TGCATTTTCT	CTTTCTGTCC	AGACAGAGTA	TTTGCAAGTT
MH118332.1_PDCoV/P19_16_VN_041	AAATACCATC	TGCATTTTCT	CTTTCTGTCC	AGACAGAGTA	TTTGCAAGTT
OQ107245.1_Pigeon deltaCoV WS31	AAATACCTTC	TGCATTTTCT	CTATCTGTAC	AGACAGAGTA	CCTGCAGGTG
OQ102159.1_Pigeon deltaCoV WS38	AAATACCTTC	TGCATTTTCT	CTATCTGTAC	AGACAGAGTA	CCTGCAGGTG
PV935252.1_SpDCoV/SF184	AAATACCCTC	AGATTTTACT	CTTTCTGTTC	AGACAGAGTA	TCTGCAGGTA
MG812377.1_SpDCoV/ISU42824	AAATACCTTC	AGATTTTACT	CTCTCTGTCC	AGACAGAGTA	TCTGCAAGTA
MG812378.1_SpDCoV/ISU73347	ACATACCCTC	AGATTTTACT	CTCTCTGTTC	AGACGGAGTA	TCTGCAGGTA
NC_011550.1_Munia_CoV_HKU13-35	ATGTACCATC	TGCATTTGCT	TTGACTGTTC	AATCTGAGTA	TCTTCAGATA
	* **** **	** *	* ** *	* * ** **	* **
