# Supplementary material for: Porcine Deltacoronavirus-Related Viruses in House Sparrows
Source: Viruses. 2025 Sep 30;17(10):1326. doi: 10.3390/v17101326 (PMC12568082; doi:10.3390/v17101326)
Supplement: Supplementary file 1 [file viruses-17-01326-s001.zip › Supplementary Table 1 Genome,ORF1ab,S,E,M,N,NS6,NS7a,NS7b,NS7c.xlsx]

## Sheet: genome
	Genome nt diversity	1	2	3	4	5	6	7	8	9	10	11	12	13	14	15	16	17	18	19	20	21	22	23	24	25	26	27	28	29	30	31	32	33	34	35	36	37	38	39	40	41	42	43	44
		PV691851.1_SpDCoV/SF3	PV935252.1_SpDCoV/SF184	MW685623.1_PDCoV/Haiti/Human/0256-1/2015	MZ291567.1_PDCoV/OH-FD22	KR131621.1_PDCoV/CHJXNI2/2015	MF280390.1_PDCoV/CHN-GD-2016	JQ065043.2_PDCoV/HKU15	KP757890.1_PDCoV/CHN-AH-2004	KX361343.1_PDCoV/0213/Thailand	MH118332.1_PDCoV/P19_16_VN_0416	NC_016992.1_SpDCoV/HKU17	OQ102159.1_Pigeon deltaCoV WS38	LC364345.1_Quail_CoV_UAE-HKU30_411F	MG812375.1_SpDCoV/ISU690-4	MG812377.1_SpDCoV/ISU42824	MT215337.1_Montifringilla_taczanowskii_CoV_HM	MT215336.1_Montifringilla_taczanowskii_CoV_N	NC_011550.1_Munia_CoV_HKU13-3514	NC_016993.1_Magpie-robin_CoV_HKU18	NC_011547.1_Bulbul_CoV_HKU11-934	NC_011549.1_Thrush_CoV_HKU12-600	NC_016991.1_White-eye_CoV_HKU16	PP845498.1_AvCa-DeltaCoV/SH22-SH234	PP845499.1_AvCr-DeltaCoV/SH22-SH235	MK204388.1_Avian_CoV_MW05	OL311151.1_DeltaCoV_sp._isolate_HNU4-2	PP845500.1_HKU16_isolate_AvCl-DeltaCoV/SH22-SH304	LC364342.1_Falcon_CoV_UAE-HKU27_988F	LC364344.1_Pigeon_CoV_UAE-HKU29_271F	LC364343.1_Houbara_CoV_UAE-HKU28_285F	NC_016996.1_Common_moorhen_CoV_HKU21	PP845477.1_AvPs-DeltaCoV/SH21-SH91	PP845497.1_AvCs-DeltaCoV/SH22-SH221	MT993565.1_Shorebird_deltaCoV_isolate_MW01	PP845486.1_CalidrisCN24_AvCt-DeltaCoV/SH22-SH246	NC_016994.1_Night-heron_CoV_HKU19	NC_016995.1_Wigeon_CoV_HKU20	PP845501.1_AvAz-DeltaCoV/SH20-SH65	PP845502.1_AvAc-DeltaCoV/SH21-SH141	DQ011855.1_PHEV/VW572	NC_003436.1_Porcine_epidemic_diarrhea_virus	MW345814.1_DeltaCoV_HNU1-1	NC_010800.1_Turkey_CoV	NC_001451.1_Avian_infectious_bronchitis_virus
1	PV691851.1_SpDCoV/SF3
2	PV935252.1_SpDCoV/SF184	0.0648928
3	MW685623.1_PDCoV/Haiti/Human/0256-1/2015	0.161197	0.159568
4	MZ291567.1_PDCoV/OH-FD22	0.159772	0.1585	0.00727287
5	KR131621.1_PDCoV/CHJXNI2/2015	0.161169	0.158986	0.012069	0.0103028
6	MF280390.1_PDCoV/CHN-GD-2016	0.159745	0.158036	0.0101571	0.00980238	0.00728289
7	JQ065043.2_PDCoV/HKU15	0.159556	0.157414	0.00991267	0.00790654	0.00885025	0.00803244
8	KP757890.1_PDCoV/CHN-AH-2004	0.159461	0.156843	0.0133365	0.0105068	0.0121966	0.0116934	0.0081864
9	KX361343.1_PDCoV/0213/Thailand	0.162042	0.158906	0.0263355	0.0246102	0.0258258	0.0254885	0.0223325	0.0203535
10	MH118332.1_PDCoV/P19_16_VN_0416	0.162426	0.159427	0.0272813	0.0256743	0.0266929	0.0265532	0.023515	0.0213386	0.00818865
11	NC_016992.1_SpDCoV/HKU17	0.170404	0.172581	0.158826	0.157762	0.157615	0.156865	0.156166	0.155163	0.158644	0.159242
12	OQ102159.1_Pigeon deltaCoV WS38	0.147582	0.147162	0.127422	0.125847	0.126359	0.125429	0.124783	0.123965	0.128974	0.129176	0.0906423
13	LC364345.1_Quail_CoV_UAE-HKU30_411F	0.107154	0.117903	0.176881	0.177039	0.177134	0.176122	0.176322	0.175957	0.177609	0.177419	0.190701	0.168749
14	MG812375.1_SpDCoV/ISU690-4	0.0511773	0.0752412	0.160738	0.159713	0.160434	0.159765	0.15938	0.159206	0.161382	0.161823	0.169754	0.148039	0.107004
15	MG812377.1_SpDCoV/ISU42824	0.0763165	0.0573946	0.158046	0.157218	0.158215	0.15703	0.156488	0.156234	0.159042	0.159523	0.17218	0.146423	0.119283	0.0674897
16	MT215337.1_Montifringilla_taczanowskii_CoV_HM	0.222816	0.223141	0.227116	0.226008	0.226396	0.22629	0.224845	0.225924	0.227255	0.226523	0.205604	0.21763	0.227363	0.219637	0.220194
17	MT215336.1_Montifringilla_taczanowskii_CoV_N	0.222972	0.223219	0.227195	0.226087	0.226476	0.226369	0.224924	0.226003	0.227334	0.226603	0.205759	0.217707	0.227519	0.219793	0.220272	0.000154464
18	NC_011550.1_Munia_CoV_HKU13-3514	0.2663	0.267106	0.272267	0.271488	0.271484	0.271321	0.270057	0.270757	0.270957	0.271007	0.287817	0.268792	0.270804	0.265308	0.267438	0.284952	0.284991
19	NC_016993.1_Magpie-robin_CoV_HKU18	0.281338	0.284208	0.289509	0.289323	0.289046	0.288705	0.287752	0.288301	0.288988	0.288881	0.278825	0.281115	0.289233	0.281614	0.281142	0.280299	0.28026	0.226382
20	NC_011547.1_Bulbul_CoV_HKU11-934	0.288391	0.288349	0.291937	0.292067	0.292347	0.292247	0.291526	0.292	0.293156	0.292053	0.310005	0.291689	0.294667	0.288663	0.288947	0.30153	0.301451	0.297274	0.322458
21	NC_011549.1_Thrush_CoV_HKU12-600	0.304936	0.304436	0.306988	0.307555	0.307839	0.30732	0.307238	0.307836	0.307839	0.30793	0.311484	0.307483	0.307641	0.306124	0.306218	0.299949	0.300027	0.31065	0.323175	0.242093
22	NC_016991.1_White-eye_CoV_HKU16	0.304358	0.303575	0.306714	0.307033	0.30652	0.306363	0.306023	0.305869	0.305819	0.305156	0.316112	0.30654	0.306509	0.303358	0.304396	0.307018	0.307057	0.312698	0.327017	0.281782	0.286816
23	PP845498.1_AvCa-DeltaCoV/SH22-SH234	0.315226	0.315516	0.318318	0.318198	0.318619	0.318751	0.317152	0.317906	0.317144	0.317077	0.310853	0.319768	0.317414	0.314246	0.313469	0.295957	0.295996	0.320056	0.326945	0.293904	0.293953	0.25764
24	PP845499.1_AvCr-DeltaCoV/SH22-SH235	0.315187	0.315477	0.318358	0.318238	0.318659	0.318791	0.317192	0.317946	0.317184	0.317117	0.310892	0.319807	0.317414	0.314286	0.313508	0.295996	0.296035	0.320095	0.326983	0.293904	0.293992	0.257563	0.000152672
25	MK204388.1_Avian_CoV_MW05	0.295084	0.296262	0.298928	0.298773	0.299462	0.299003	0.298572	0.299111	0.29846	0.298302	0.293594	0.299114	0.299248	0.296307	0.296373	0.281564	0.281606	0.301044	0.309712	0.274959	0.271914	0.233836	0.0850757	0.0851169
26	OL311151.1_DeltaCoV_sp._isolate_HNU4-2	0.312195	0.311465	0.312747	0.312188	0.312887	0.312855	0.311816	0.312091	0.311726	0.311259	0.306757	0.315193	0.315323	0.311635	0.311952	0.291645	0.291763	0.316184	0.322317	0.292167	0.290736	0.250989	0.0896401	0.0895637	0.0556013
27	PP845500.1_HKU16_isolate_AvCl-DeltaCoV/SH22-SH304	0.31285	0.312631	0.314067	0.313867	0.314408	0.313937	0.313696	0.313691	0.313446	0.313258	0.307499	0.315907	0.315684	0.313289	0.312584	0.292496	0.292614	0.316581	0.32444	0.293668	0.290198	0.251818	0.0897588	0.0896821	0.0632687	0.0383731
28	LC364342.1_Falcon_CoV_UAE-HKU27_988F	0.312156	0.31056	0.312827	0.312468	0.312887	0.313174	0.312255	0.312011	0.312405	0.311978	0.306562	0.315023	0.314683	0.311072	0.311427	0.292311	0.292429	0.316796	0.322614	0.292272	0.292473	0.252279	0.0904398	0.0903633	0.0528828	0.0336061	0.0415549
29	LC364344.1_Pigeon_CoV_UAE-HKU29_271F	0.312338	0.311136	0.313091	0.313051	0.312991	0.313079	0.31244	0.312515	0.311871	0.311764	0.306637	0.314903	0.314327	0.310951	0.312056	0.292071	0.292189	0.316104	0.323168	0.291232	0.29112	0.250388	0.0872309	0.0871544	0.0547782	0.0305869	0.0404064	0.0260753
30	LC364343.1_Houbara_CoV_UAE-HKU28_285F	0.312259	0.311214	0.313051	0.313011	0.312952	0.313039	0.3124	0.312475	0.311911	0.311724	0.306715	0.314943	0.314366	0.31099	0.312095	0.29215	0.292267	0.315948	0.323207	0.291271	0.291158	0.250349	0.0872309	0.0871544	0.0547782	0.0305869	0.0404064	0.0259989	0.000879373
31	NC_016996.1_Common_moorhen_CoV_HKU21	0.354546	0.352491	0.353822	0.354983	0.355057	0.354746	0.354476	0.354884	0.354649	0.354139	0.366239	0.359389	0.35223	0.355398	0.354546	0.354941	0.354981	0.351824	0.376114	0.338405	0.331983	0.338539	0.342532	0.342493	0.327069	0.342941	0.343252	0.342954	0.342553	0.342592
32	PP845477.1_AvPs-DeltaCoV/SH21-SH91	0.368818	0.369302	0.369258	0.369665	0.369052	0.369093	0.369295	0.370098	0.370393	0.369358	0.36156	0.369739	0.369475	0.369577	0.369779	0.352152	0.352271	0.373052	0.370602	0.364411	0.363252	0.359807	0.340889	0.34081	0.333562	0.338659	0.339471	0.340235	0.338699	0.33858	0.350232
33	PP845497.1_AvCs-DeltaCoV/SH22-SH221	0.358782	0.359263	0.363447	0.363433	0.363316	0.36372	0.363709	0.363531	0.363964	0.363899	0.354001	0.362848	0.359607	0.359063	0.359803	0.344855	0.344973	0.364716	0.363412	0.355061	0.352762	0.351883	0.332617	0.332578	0.317231	0.331483	0.331648	0.332369	0.331639	0.331561	0.339651	0.204049
34	MT993565.1_Shorebird_deltaCoV_isolate_MW01	0.361374	0.361814	0.363153	0.363219	0.363542	0.363516	0.363575	0.363876	0.363909	0.363684	0.354708	0.363697	0.362433	0.361466	0.362593	0.345119	0.345276	0.365895	0.364276	0.354618	0.352753	0.352559	0.330691	0.330652	0.326614	0.330883	0.330733	0.331066	0.329944	0.329905	0.340327	0.205452	0.13175
35	PP845486.1_CalidrisCN24_AvCt-DeltaCoV/SH22-SH246	0.357665	0.358581	0.362001	0.362506	0.36199	0.362353	0.362502	0.362884	0.362916	0.362811	0.352872	0.36237	0.358189	0.357986	0.359514	0.342558	0.342716	0.36443	0.360128	0.356179	0.350398	0.351458	0.331056	0.331017	0.326032	0.329662	0.329821	0.329662	0.328685	0.328646	0.341644	0.205708	0.126393	0.0887535
36	NC_016994.1_Night-heron_CoV_HKU19	0.357665	0.358581	0.362001	0.362506	0.36199	0.362353	0.362502	0.362884	0.362916	0.362811	0.352872	0.36237	0.358189	0.357986	0.359514	0.342558	0.342716	0.36443	0.360128	0.356179	0.350398	0.351458	0.331056	0.331017	0.326032	0.329662	0.329821	0.329662	0.328685	0.328646	0.341644	0.205708	0.126393	0.0887535	0
37	NC_016995.1_Wigeon_CoV_HKU20	0.459634	0.461216	0.455825	0.45615	0.455485	0.455552	0.455859	0.456226	0.456575	0.456497	0.460838	0.463865	0.460951	0.459282	0.459134	0.456986	0.456946	0.462216	0.469669	0.455975	0.452597	0.452812	0.450323	0.450363	0.437791	0.449244	0.449222	0.449041	0.448803	0.448724	0.446377	0.451935	0.448005	0.452362	0.450526	0.450526
38	PP845501.1_AvAz-DeltaCoV/SH20-SH65	0.467265	0.464975	0.459369	0.46026	0.460531	0.459709	0.459423	0.460056	0.460162	0.458947	0.468025	0.46933	0.461542	0.465934	0.465673	0.457199	0.457318	0.46414	0.47193	0.457189	0.458245	0.451631	0.452867	0.452867	0.443834	0.453215	0.452249	0.452645	0.452814	0.452695	0.444286	0.451168	0.453078	0.454701	0.452512	0.452512	0.378228
39	PP845502.1_AvAc-DeltaCoV/SH21-SH141	0.468064	0.467729	0.459929	0.46005	0.459511	0.460229	0.459579	0.45936	0.460438	0.459509	0.469877	0.46929	0.463944	0.465298	0.465757	0.461459	0.461499	0.464207	0.470704	0.458719	0.462836	0.454299	0.461051	0.461051	0.448296	0.459941	0.45971	0.459133	0.459739	0.45966	0.449097	0.459547	0.456939	0.460579	0.456806	0.456806	0.37895	0.21395
40	DQ011855.1_PHEV/VW572	0.568915	0.568525	0.563786	0.564283	0.563528	0.564057	0.562989	0.563971	0.564046	0.562938	0.57489	0.57267	0.568889	0.567981	0.568873	0.568652	0.56873	0.577295	0.586084	0.562794	0.562966	0.560792	0.5666	0.566638	0.557899	0.566027	0.565795	0.565534	0.565688	0.565804	0.556347	0.573878	0.56662	0.568847	0.568495	0.568495	0.582791	0.57815	0.580003
41	NC_003436.1_Porcine_epidemic_diarrhea_virus	0.551745	0.552352	0.547564	0.547181	0.547221	0.546966	0.546132	0.546892	0.547016	0.546241	0.556101	0.555551	0.552467	0.553373	0.552699	0.555747	0.555786	0.554763	0.556658	0.551974	0.548504	0.550992	0.555603	0.555603	0.551955	0.553754	0.555459	0.555416	0.554822	0.554862	0.546837	0.559768	0.559182	0.558365	0.555875	0.555875	0.564809	0.567376	0.571248	0.575618
42	MW345814.1_DeltaCoV_HNU1-1	0.201625	0.200179	0.208479	0.2076	0.207915	0.207658	0.206659	0.206329	0.207721	0.20765	0.20542	0.200364	0.209148	0.199518	0.201731	0.227304	0.227382	0.287015	0.293007	0.302279	0.260529	0.31412	0.316803	0.316843	0.29816	0.315446	0.315331	0.316098	0.315678	0.315678	0.355954	0.370918	0.359998	0.364325	0.360561	0.360561	0.461327	0.46467	0.467751	0.571934	0.552456
43	NC_010800.1_Turkey_CoV	0.541253	0.544083	0.537181	0.537651	0.537823	0.538428	0.537801	0.538342	0.537681	0.537263	0.543201	0.542128	0.539622	0.541284	0.542309	0.540984	0.540944	0.545437	0.553756	0.536472	0.529805	0.535512	0.533867	0.533828	0.525715	0.53347	0.533504	0.534036	0.533514	0.533278	0.529857	0.542415	0.541076	0.541695	0.539235	0.539235	0.54932	0.549325	0.555564	0.564358	0.563136	0.544564
44	NC_001451.1_Avian_infectious_bronchitis_virus	0.539921	0.542762	0.536437	0.537811	0.53741	0.537986	0.537653	0.537678	0.537316	0.537258	0.546095	0.54464	0.538109	0.540783	0.542409	0.540211	0.540211	0.543684	0.553143	0.536257	0.531352	0.536288	0.535365	0.535326	0.525115	0.534691	0.534769	0.534825	0.534618	0.534341	0.528526	0.543279	0.540482	0.543002	0.539947	0.539947	0.551045	0.551906	0.555494	0.566142	0.564673	0.54318	0.131291

## Sheet: pp1ab
	pp1ab amino acid sequence diversity	1	2	3	4	5	6	7	8	9	10	11	12	13	14	15	16	17	18	19	20	21	22	23	24	25	26	27	28	29	30	31	32	33	34	35	36	37	38	39	40	41	42
		XUM38527_SpDCoV/SF3	XXQ18300_SpDCoV/SF184	QWE80498_PDCoV/Haiti/Human/0256-1/2015	QWX20056_PDCoV/OH-FD22	ALA13744_PDCoV/CHJXNI2/2015	AVR48517_PDCoV/CHN-GD-2016	AFD29193_PDCoV/HKU15	AKC54427_PDCoV/CHN-AH-2004	ABQ39957_ALC_PDCoV/Guangxi/F230/2006	ANK58263_PDCoV/0213/Thailand	QBF80901_PDCoV/P19_16_VN_0416	YP_005352845_SpDCoV/HKU17	BBC54851_Quail_CoV_UAE-HKU30 411F	AWV67106_SpDCoV/ISU690-4	AWV67115_SpDCoV/ISU690-7	AWV67124_SpDCoV/ISU42824	AWV67133_SpDCoV/ISU73347	QSE37596_DeltaCoV_HNU1-1	YP_002308505_Munia_CoV_HKU13-3514	YP_005352853_Magpie-robin_CoV_HKU18	YP_002308478_Bulbul_CoV_HKU11-934	YP_002308496_Thrush_CoV_HKU12-600	YP_005352837_White-eye_CoV_HKU16	XDG24671_HKU16_isolate_AvCl-DeltaCoV/SH22-SH304	UEI96325_DeltaCoV_sp._isolate_HNU4-2	BBC54821_Falcon_CoV_UAE-HKU27_988F	BBC54841_Pigeon_CoV_UAE-HKU29_271F	BBC54831_Houbara_CoV_UAE-HKU28_285F	YP_005352880_Common_moorhen_CoV_HKU21	XDG24494_AvPs-DeltaCoV/SH21-SH91	XDG24649_AvCs-DeltaCoV/SH22-SH221	QPB10667_Shorebird_deltaCoV_isolate_MW01	XDG24561_AvCt-DeltaCoV/SH22-SH246	YP_005352870_Wigeon_CoV_HKU20	XDG24680_AvAz-DeltaCoV/SH20-SH65	XDG24690_AvAc-DeltaCoV/SH21-SH141	YP_005352862_Night-heron_CoV_HKU19	NP_598309_Porcine_epidemic_diarrhea_virus	AAY68294_PHEV/VW572	AAP92673_Infectious_bronchitis_virus	YP_001941164_Turkey_CoV/MG10	WBG67119.1_Pigeon deltaCoV WS38
1	XUM38527_SpDCoV/SF3
2	XXQ18300_SpDCoV/SF184	0.0095862
3	QWE80498_PDCoV/Haiti/Human/0256-1/2015	0.0775008	0.0806967
4	QWX20056_PDCoV/OH-FD22	0.0776606	0.0811761	0.00223392
5	ALA13744_PDCoV/CHJXNI2/2015	0.0775008	0.0811761	0.00494655	0.00494655
6	AVR48517_PDCoV/CHN-GD-2016	0.0779802	0.0814957	0.00367002	0.00462741	0.00319132
7	AFD29193_PDCoV/HKU15	0.0767141	0.0802301	0.00414938	0.00383019	0.00430897	0.0036706
8	AKC54427_PDCoV/CHN-AH-2004	0.0763822	0.0802173	0.00558481	0.00494655	0.00606351	0.00574438	0.0036706
9	ABQ39957_ALC_PDCoV/Guangxi/F230/2006	0.0370536	0.0388393	0.0102679	0.0111607	0.0107143	0.009375	0.00892857	0.00803571
10	ANK58263_PDCoV/0213/Thailand	0.0804285	0.0842661	0.0153306	0.0151709	0.0148515	0.0146918	0.0135761	0.0118173	0.0120536
11	QBF80901_PDCoV/P19_16_VN_0416	0.0810681	0.0849057	0.0153306	0.0151709	0.0151709	0.0146918	0.0135761	0.0118173	0.0107143	0.00542958
12	YP_005352845_SpDCoV/HKU17	0.0636596	0.0665387	0.0507987	0.0504792	0.050639	0.0507987	0.0490494	0.0485623	0.025916	0.0544903	0.05465
13	BBC54851_Quail_CoV_UAE-HKU30 411F	0.0565857	0.0585038	0.0969649	0.0969649	0.0966454	0.0969649	0.095862	0.0960064	0.0446828	0.0994404	0.0997602	0.0837998
14	AWV67106_SpDCoV/ISU690-4	0.0127816	0.0150184	0.0779802	0.07814	0.07814	0.0784596	0.0770337	0.0770214	0.0366071	0.081228	0.0815478	0.0617402	0.0561061
15	AWV67115_SpDCoV/ISU690-7	0.0127816	0.0150184	0.0779802	0.07814	0.07814	0.0784596	0.0770337	0.0770214	0.0366071	0.081228	0.0815478	0.0617402	0.0561061	0
16	AWV67124_SpDCoV/ISU42824	0.0162965	0.0183735	0.0795781	0.0797379	0.0797379	0.0800575	0.0787918	0.0786194	0.0366071	0.0829869	0.0833067	0.0626999	0.0581841	0.00878735	0.00878735
17	AWV67133_SpDCoV/ISU73347	0.0183765	0.0201342	0.0800575	0.0803771	0.0802173	0.0805369	0.0791114	0.0790988	0.0375	0.0829869	0.0833067	0.0642994	0.0577046	0.0116651	0.0116651	0.0126238
18	QSE37596_DeltaCoV_HNU1-1	0.100032	0.103228	0.103558	0.103558	0.103718	0.103877	0.103096	0.102122	0.0504464	0.105078	0.105398	0.098277	0.113738	0.0982742	0.0982742	0.0997124	0.0997124
19	YP_002308505_Munia_CoV_HKU13-3514	0.198784	0.200864	0.206174	0.206174	0.206494	0.206334	0.205887	0.205694	0.093387	0.20688	0.20656	0.199392	0.205732	0.198784	0.198784	0.199104	0.199296	0.208187
20	YP_005352853_Magpie-robin_CoV_HKU18	0.194106	0.195868	0.203105	0.202785	0.203585	0.203265	0.202497	0.202625	0.0915996	0.203971	0.20349	0.194876	0.202019	0.192985	0.192985	0.194266	0.193817	0.19984	0.113902
21	YP_002308478_Bulbul_CoV_HKU11-934	0.232031	0.23396	0.235975	0.235814	0.236457	0.236296	0.23537	0.23501	0.112946	0.237773	0.236808	0.230769	0.239627	0.232674	0.232674	0.234282	0.233998	0.23485	0.245411	0.245933
22	YP_002308496_Thrush_CoV_HKU12-600	0.234728	0.236652	0.24075	0.240429	0.24123	0.240589	0.239667	0.239628	0.110714	0.241584	0.240782	0.234285	0.244551	0.235209	0.235209	0.236492	0.236492	0.237386	0.255941	0.253734	0.163764
23	YP_005352837_White-eye_CoV_HKU16	0.24988	0.251164	0.254496	0.254656	0.254656	0.254817	0.253573	0.254014	0.129911	0.254738	0.253935	0.248072	0.257028	0.248916	0.248916	0.249719	0.248153	0.251124	0.264105	0.261254	0.204763	0.213384
24	XDG24671_HKU16_isolate_AvCl-DeltaCoV/SH22-SH304	0.242051	0.243673	0.242537	0.242862	0.242862	0.242862	0.24209	0.2427	0.133273	0.244563	0.243265	0.239935	0.248296	0.242213	0.242213	0.243348	0.24355	0.241564	0.257672	0.254873	0.211129	0.215	0.170346
25	UEI96325_DeltaCoV_sp._isolate_HNU4-2	0.237425	0.239043	0.238557	0.238881	0.238881	0.238881	0.238111	0.238719	0.128571	0.240738	0.239443	0.235961	0.245106	0.238072	0.238072	0.239043	0.239405	0.238719	0.254289	0.251498	0.207107	0.210323	0.166452	0.014341
26	BBC54821_Falcon_CoV_UAE-HKU27_988F	0.239043	0.240822	0.240175	0.240498	0.240498	0.24066	0.239728	0.240336	0.129018	0.242517	0.241385	0.23677	0.245915	0.239043	0.239043	0.240175	0.240537	0.239366	0.255261	0.252632	0.209519	0.213057	0.169023	0.0161134	0.0101205
27	BBC54841_Pigeon_CoV_UAE-HKU29_271F	0.239204	0.240822	0.240498	0.24066	0.24066	0.240822	0.23989	0.240498	0.13125	0.242517	0.241385	0.237093	0.246238	0.239366	0.239366	0.240336	0.240699	0.240983	0.256394	0.253441	0.209198	0.213057	0.169184	0.01563	0.00899598	0.00899598
28	BBC54831_Houbara_CoV_UAE-HKU28_285F	0.239366	0.240983	0.24066	0.240822	0.240822	0.240983	0.240052	0.24066	0.130357	0.242679	0.241547	0.237255	0.246238	0.239528	0.239528	0.240498	0.240861	0.241145	0.256232	0.253279	0.209358	0.213218	0.169505	0.0157912	0.00915663	0.00915663	0.00160643
29	YP_005352880_Common_moorhen_CoV_HKU21	0.294757	0.296867	0.295521	0.295196	0.295034	0.295359	0.294595	0.29471	0.171582	0.294968	0.294318	0.291004	0.299724	0.294108	0.294108	0.295407	0.295292	0.295359	0.297205	0.294997	0.277186	0.281472	0.291613	0.288676	0.286337	0.287791	0.286822	0.286822
30	XDG24494_AvPs-DeltaCoV/SH21-SH91	0.320817	0.32331	0.322924	0.322591	0.322757	0.322757	0.322977	0.322425	0.179684	0.324693	0.323529	0.320592	0.323417	0.320817	0.320817	0.321482	0.32004	0.321873	0.323241	0.318636	0.316147	0.317986	0.319569	0.321173	0.316838	0.318997	0.318499	0.318665	0.289325
31	XDG24649_AvCs-DeltaCoV/SH22-SH221	0.322382	0.32481	0.325081	0.324757	0.325081	0.325405	0.32481	0.324757	0.182103	0.326967	0.325995	0.32281	0.324482	0.323191	0.323191	0.323677	0.322596	0.322816	0.323615	0.322805	0.312156	0.318483	0.319754	0.321098	0.317034	0.319624	0.319624	0.319786	0.284764	0.13882
32	QPB10667_Shorebird_deltaCoV_isolate_MW01	0.322612	0.324875	0.324612	0.324451	0.324612	0.325097	0.324503	0.324451	0.18255	0.325845	0.324875	0.320938	0.324176	0.321642	0.321642	0.322289	0.321371	0.323159	0.322111	0.320492	0.314124	0.320284	0.317183	0.320461	0.316888	0.319314	0.318829	0.318991	0.286363	0.136184	0.0644384
33	XDG24561_AvCt-DeltaCoV/SH22-SH246	0.322174	0.324438	0.322774	0.322612	0.322935	0.323258	0.322826	0.32245	0.181655	0.32449	0.323358	0.320874	0.3239	0.321527	0.321527	0.322335	0.320932	0.322289	0.323182	0.321238	0.315186	0.320864	0.318733	0.322565	0.319145	0.321897	0.321573	0.321735	0.286502	0.137122	0.0638264	0.0247191
34	YP_005352870_Wigeon_CoV_HKU20	0.485626	0.486606	0.490209	0.490372	0.490698	0.490372	0.490126	0.490209	0.316308	0.491099	0.490283	0.486041	0.487916	0.485626	0.485626	0.485626	0.486032	0.488751	0.487418	0.490436	0.477934	0.488672	0.485714	0.479033	0.477869	0.478525	0.478689	0.478852	0.481914	0.468471	0.47534	0.479804	0.480033
35	XDG24680_AvAz-DeltaCoV/SH20-SH65	0.494763	0.495908	0.499509	0.500164	0.499836	0.499346	0.49861	0.499673	0.333034	0.500409	0.498936	0.495666	0.496073	0.494435	0.494435	0.495254	0.495007	0.496897	0.492141	0.494349	0.496723	0.500817	0.491082	0.494156	0.492287	0.492616	0.492616	0.492452	0.485277	0.477441	0.487865	0.486995	0.487305	0.392185
36	XDG24690_AvAc-DeltaCoV/SH21-SH141	0.495098	0.496078	0.498694	0.499021	0.498857	0.498368	0.498122	0.498531	0.325393	0.499755	0.498775	0.494694	0.495753	0.495261	0.495261	0.495425	0.495016	0.497229	0.491337	0.49305	0.493785	0.499837	0.495016	0.493994	0.492454	0.492782	0.493274	0.493274	0.483961	0.481151	0.490984	0.49027	0.48993	0.392585	0.125242
37	YP_005352862_Night-heron_CoV_HKU19	0.469795	0.471419	0.467143	0.46698	0.466656	0.466818	0.466732	0.466169	0.285011	0.467035	0.466223	0.466049	0.469968	0.469795	0.469795	0.470445	0.469872	0.466818	0.472222	0.472118	0.468927	0.474672	0.474299	0.469448	0.466537	0.467836	0.467186	0.467349	0.472381	0.46091	0.464523	0.465079	0.465131	0.499756	0.500489	0.505704
38	NP_598309_Porcine_epidemic_diarrhea_virus	0.700527	0.700856	0.702912	0.702912	0.702747	0.702583	0.702698	0.702583	0.553047	0.703655	0.702996	0.701348	0.700658	0.699704	0.699704	0.699868	0.699984	0.703191	0.700751	0.699242	0.700513	0.698748	0.702156	0.697997	0.698119	0.698286	0.698119	0.698286	0.697496	0.692714	0.699635	0.69904	0.699619	0.697979	0.697963	0.70167	0.701994
39	AAY68294_PHEV/VW572	0.695277	0.695928	0.697788	0.697625	0.697463	0.697625	0.697088	0.697137	0.54419	0.696728	0.69624	0.697482	0.696126	0.695114	0.695114	0.695603	0.69425	0.697248	0.69431	0.695178	0.695353	0.696496	0.694236	0.694798	0.694435	0.695094	0.694765	0.6946	0.69505	0.682369	0.687562	0.686355	0.686239	0.695567	0.698653	0.697407	0.690853	0.63316
40	AAP92673_Infectious_bronchitis_virus	0.663443	0.66459	0.660059	0.66055	0.660387	0.660223	0.660331	0.660223	0.493243	0.660272	0.660272	0.660992	0.662133	0.663934	0.663934	0.662951	0.663387	0.66081	0.659547	0.662783	0.666612	0.667541	0.664373	0.661911	0.661154	0.66165	0.66165	0.66165	0.655561	0.653151	0.659417	0.659931	0.660685	0.661714	0.670079	0.670185	0.66563	0.651546	0.641026
41	YP_001941164_Turkey_CoV/MG10	0.66107	0.662222	0.658661	0.65899	0.658825	0.658661	0.658605	0.658496	0.486782	0.65838	0.65838	0.65927	0.659427	0.661564	0.661564	0.660412	0.661014	0.660837	0.658373	0.662436	0.664518	0.663976	0.661951	0.655713	0.655637	0.656468	0.656468	0.656635	0.651558	0.650025	0.655966	0.655667	0.65625	0.661189	0.66877	0.669043	0.663538	0.653233	0.640982	0.106238
42	WBG67119.1_Pigeon deltaCoV WS38	0.0633094	0.0665068	0.0506147	0.0502954	0.0504551	0.0502954	0.0488662	0.0483794	0.0241071	0.0541447	0.0544641	0.00956328	0.0834399	0.0618705	0.0618705	0.0628297	0.0636291	0.097911	0.197377	0.193022	0.229532	0.234012	0.24715	0.239818	0.235684	0.23617	0.236817	0.236978	0.289888	0.320432	0.321359	0.319328	0.319586	0.486619	0.495423	0.493962	0.466472	0.701002	0.697142	0.661649	0.659931

## Sheet: S
	S protein sequence diversity	1	2	3	4	5	6	7	8	9	10	11	12	13	14	15	16	17	18	19	20	21	22	23	24	25	26	27	28	29	30	31	32	33	34	35	36	37	38	39	40	41	42	43
		XUM38528_SpDCoV/SF3	XXQ18308_SpDCoV/SF184	ALA13745_PDCoV/CHJXNI2/2015	AVR48519_PDCoV/CHN-GD-2016	AFD29194_PDCoV/HKU15	QWE80500_PDCoV/Haiti/Hu/0256-1/2015	QWX20050_PDCoV/OH-FD22	AKC54428_PDCoV/CHN-AH-2004	ANK58264_PDCoV/0213/Thailand	QBF80902_PDCoV/P19_16_VN_0416	ABQ39958_Asian_leopard_cat_CoV/Guangxi/F230/2006	AWV67134_SpDCoV/ISU73347	AWV67125_SpDCoV/ISU42824	BBC54852_Quail_CoV_UAE-HKU30 411F	AWV67107_SpDCoV/ISU690-4	AWV67116_SpDCoV/ISU690-7	YP_002308506_Munia_CoV_HKU13-3514	YP_002308479_Bulbul_CoV_HKU11-934	YP_005352838_white-eye_CoV	YP_005352881_Common_moorhen_CoV	YP_002308497_Thrush_CoV_HKU12-600	QSE37597_White-eye_CoV_HKU16	XDG24681_AvAz-DeltaCoV/SH20-SH65	XDG24691_AvAc-DeltaCoV/SH21-SH141	YP_005352871_Wigeon_CoV_HKU20	YP_005352863_Night-heron_CoV_HKU19	YP_005352846_SpDCoV/HKU17	YP_005352854_Magpie-robin_CoV_HKU18	QPB10668_Shorebird_deltaCoV_isolate_MW01	XDG24495_AvPs-DeltaCoV/SH21-SH91	XDG24562_AvCt-DeltaCoV/SH22-SH246	XDG24650_AvCs-DeltaCoV/SH22-SH221	XDG24672_HKU16_isolate_AvCl-DeltaCoV/SH22-SH304	BBC54822_Falcon_CoV_UAE-HKU27_988F	UEI96316_DeltaCoV_sp._isolate_HNU4-2	BBC54842_Pigeon_CoV_UAE-HKU29_271F	BBC54832_Houbara_CoV_UAE-HKU28_285F	NP_598310_Porcine_epidemic_diarrhea_virus	AAP92675_Infectious_bronchitis_virus	YP_001941166_Turkey_CoV/MG10	AAY68297_PHEV/VW572	WBG67120_Pigeon deltaCoV WS38	WBG67159_Pigeon deltaCoV WS31
1	XUM38528_SpDCoV/SF3
2	XXQ18308_SpDCoV/SF184	0.197745
3	ALA13745_PDCoV/CHJXNI2/2015	0.245447	0.178201
4	AVR48519_PDCoV/CHN-GD-2016	0.247181	0.179931	0.00776531
5	AFD29194_PDCoV/HKU15	0.248916	0.176471	0.0103538	0.0112166
6	QWE80500_PDCoV/Haiti/Hu/0256-1/2015	0.248049	0.176471	0.00777202	0.00863558	0.00863558
7	QWX20050_PDCoV/OH-FD22	0.249567	0.178911	0.0129422	0.013805	0.0129422	0.00603969
8	AKC54428_PDCoV/CHN-AH-2004	0.250433	0.173725	0.013805	0.0146678	0.0112166	0.00862813	0.0112069
9	ANK58264_PDCoV/0213/Thailand	0.258456	0.185986	0.0336788	0.0345423	0.0310881	0.0302245	0.0301984	0.0250216
10	QBF80902_PDCoV/P19_16_VN_0416	0.255633	0.18064	0.0250216	0.0293356	0.0258844	0.0232959	0.0241379	0.0181034	0.0224331
11	ABQ39958_Asian_leopard_cat_CoV/Guangxi/F230/2006	0.226964	0.155039	0.017425	0.0203291	0.0154889	0.0145349	0.018393	0.0106486	0.0261628	0.0222652
12	AWV67134_SpDCoV/ISU73347	0.185603	0.0907519	0.186851	0.188581	0.186851	0.185121	0.18669	0.184961	0.195502	0.190147	0.161822
13	AWV67125_SpDCoV/ISU42824	0.197745	0.0501296	0.176471	0.178201	0.176471	0.176471	0.178911	0.177182	0.188581	0.182368	0.159884	0.0942092
14	BBC54852_Quail_CoV_UAE-HKU30 411F	0.16073	0.24216	0.27439	0.277003	0.276132	0.275261	0.277633	0.274151	0.283101	0.277633	0.253891	0.231707	0.236934
15	AWV67107_SpDCoV/ISU690-4	0.016436	0.197745	0.240243	0.243712	0.243712	0.242845	0.244367	0.245234	0.25412	0.2513	0.225024	0.184735	0.19601	0.157255
16	AWV67116_SpDCoV/ISU690-7	0.016436	0.197745	0.240243	0.243712	0.243712	0.242845	0.244367	0.245234	0.25412	0.2513	0.225024	0.184735	0.19601	0.157255	0
17	YP_002308506_Munia_CoV_HKU13-3514	0.247619	0.256722	0.282741	0.285343	0.283608	0.283608	0.286828	0.284229	0.293148	0.285962	0.263822	0.264527	0.257589	0.266725	0.246753	0.246753
18	YP_002308479_Bulbul_CoV_HKU11-934	0.294883	0.282496	0.295848	0.294118	0.295848	0.296713	0.300778	0.296456	0.301903	0.297321	0.276163	0.285962	0.286828	0.311847	0.297485	0.297485	0.320902
19	YP_005352838_white-eye_CoV	0.37859	0.366638	0.368604	0.368604	0.366869	0.367736	0.370017	0.366551	0.373807	0.368284	0.338851	0.364031	0.370113	0.367507	0.375979	0.375979	0.383812	0.372515
20	YP_005352881_Common_moorhen_CoV	0.471404	0.473593	0.489196	0.490925	0.489196	0.490061	0.489637	0.489637	0.493518	0.491364	0.465567	0.470588	0.469264	0.470078	0.468804	0.468804	0.472727	0.475904	0.476962
21	YP_002308497_Thrush_CoV_HKU12-600	0.50613	0.502187	0.51486	0.515734	0.51486	0.51486	0.516157	0.51441	0.516608	0.515284	0.492172	0.499126	0.504812	0.508741	0.50613	0.50613	0.509632	0.520524	0.519931	0.528608
22	QSE37597_White-eye_CoV_HKU16	0.508311	0.503497	0.516157	0.517031	0.516157	0.516157	0.517452	0.515707	0.517031	0.514834	0.492669	0.503057	0.506119	0.506993	0.508311	0.508311	0.514436	0.527051	0.530736	0.527304	0.0612416
23	XDG24681_AvAz-DeltaCoV/SH20-SH65	0.575514	0.584602	0.572833	0.573727	0.572833	0.573727	0.574107	0.575	0.579088	0.576786	0.560396	0.579088	0.57923	0.571683	0.57462	0.57462	0.578712	0.58125	0.580986	0.591222	0.582609	0.574783
24	XDG24691_AvAc-DeltaCoV/SH21-SH141	0.572064	0.58467	0.578292	0.579181	0.578292	0.579181	0.579556	0.579556	0.58274	0.578667	0.564787	0.580961	0.579323	0.569149	0.572064	0.572064	0.575245	0.580444	0.567046	0.592973	0.581818	0.575758	0.223404
25	YP_005352871_Wigeon_CoV_HKU20	0.572566	0.562555	0.565988	0.565988	0.564216	0.565102	0.566372	0.564602	0.569531	0.567257	0.545005	0.562445	0.556344	0.569285	0.569027	0.569027	0.565102	0.567639	0.559441	0.562715	0.580225	0.581093	0.466443	0.474916
26	YP_005352863_Night-heron_CoV_HKU19	0.565408	0.573684	0.571804	0.57268	0.570928	0.570928	0.570429	0.572178	0.571804	0.574803	0.549656	0.576182	0.566667	0.570175	0.565408	0.565408	0.57331	0.582677	0.576756	0.564475	0.554883	0.557858	0.591065	0.586826	0.579796
27	YP_005352846_SpDCoV/HKU17	0.55093	0.547788	0.538938	0.541593	0.539823	0.540708	0.54023	0.539346	0.543363	0.538462	0.519288	0.537986	0.543363	0.54682	0.548273	0.548273	0.558511	0.557913	0.523144	0.532646	0.536924	0.538662	0.558621	0.56309	0.540034	0.511785
28	YP_005352854_Magpie-robin_CoV_HKU18	0.547137	0.545374	0.545295	0.546174	0.543536	0.547933	0.547452	0.547452	0.547933	0.547452	0.523198	0.539138	0.539207	0.544815	0.545374	0.545374	0.542328	0.550967	0.542535	0.54398	0.545455	0.547186	0.540703	0.544369	0.528366	0.52887	0.312033
29	QPB10668_Shorebird_deltaCoV_isolate_MW01	0.549296	0.541446	0.548501	0.548501	0.547619	0.548501	0.547137	0.548018	0.550265	0.548899	0.530973	0.543134	0.542328	0.546573	0.546655	0.546655	0.547137	0.555066	0.5396	0.528253	0.539931	0.537326	0.554506	0.561538	0.534746	0.526094	0.327773	0.310889
30	XDG24495_AvPs-DeltaCoV/SH21-SH91	0.548985	0.55084	0.546419	0.548187	0.545535	0.548187	0.547703	0.547703	0.549072	0.548587	0.529064	0.548985	0.545535	0.554577	0.548102	0.548102	0.55742	0.553887	0.54014	0.540773	0.544822	0.548303	0.560137	0.557742	0.547922	0.535805	0.333611	0.331947	0.233114
31	XDG24562_AvCt-DeltaCoV/SH22-SH246	0.537919	0.545053	0.540636	0.542403	0.539753	0.540636	0.539276	0.540159	0.540636	0.541924	0.517241	0.542328	0.539753	0.540897	0.536155	0.536155	0.548102	0.563107	0.527463	0.539451	0.533043	0.538261	0.55546	0.55137	0.528862	0.52401	0.313283	0.305	0.219451	0.270158
32	XDG24650_AvCs-DeltaCoV/SH22-SH221	0.54321	0.547703	0.539753	0.539753	0.538869	0.539753	0.538394	0.538394	0.542403	0.541041	0.520197	0.539683	0.541519	0.546174	0.540564	0.540564	0.548102	0.556046	0.544028	0.535163	0.537391	0.54087	0.546002	0.552226	0.529711	0.52738	0.321637	0.309167	0.241064	0.262677	0.213455
33	XDG24672_HKU16_isolate_AvCl-DeltaCoV/SH22-SH304	0.536693	0.534101	0.536758	0.536758	0.535872	0.53853	0.537168	0.537168	0.53853	0.536283	0.519763	0.525199	0.530558	0.537919	0.534925	0.534925	0.530088	0.546018	0.526224	0.542562	0.531822	0.536181	0.555938	0.557841	0.535714	0.515638	0.323849	0.315263	0.244167	0.288574	0.241868	0.267723
34	BBC54822_Falcon_CoV_UAE-HKU27_988F	0.541114	0.534987	0.534987	0.534101	0.533215	0.535872	0.534513	0.534513	0.53853	0.537168	0.51581	0.531388	0.533215	0.538801	0.538462	0.538462	0.529204	0.536283	0.520979	0.533104	0.525719	0.531822	0.552496	0.560411	0.538265	0.517329	0.321339	0.311927	0.244167	0.280234	0.242702	0.264387	0.0725
35	UEI96316_DeltaCoV_sp._isolate_HNU4-2	0.537577	0.531444	0.532329	0.532329	0.531444	0.534101	0.532743	0.532743	0.537644	0.535398	0.51581	0.52962	0.530558	0.537037	0.535809	0.535809	0.526549	0.539823	0.523601	0.536543	0.528335	0.53095	0.555077	0.560411	0.541667	0.513102	0.316318	0.310259	0.240833	0.280234	0.245204	0.263553	0.0825	0.06
36	BBC54842_Pigeon_CoV_UAE-HKU29_271F	0.536693	0.531444	0.532329	0.532329	0.531444	0.534101	0.532743	0.532743	0.535872	0.533628	0.51581	0.527851	0.530558	0.537037	0.534925	0.534925	0.525664	0.539823	0.520105	0.539123	0.525719	0.531822	0.552496	0.558698	0.538265	0.515638	0.317155	0.313595	0.246667	0.280234	0.24437	0.266889	0.06	0.055	0.0433333
37	BBC54832_Houbara_CoV_UAE-HKU28_285F	0.536693	0.531444	0.532329	0.532329	0.531444	0.534101	0.532743	0.532743	0.535872	0.533628	0.51581	0.526967	0.530558	0.537037	0.534925	0.534925	0.525664	0.539823	0.520979	0.539123	0.525719	0.531822	0.552496	0.558698	0.538265	0.515638	0.316318	0.312761	0.245833	0.279399	0.243536	0.266055	0.0591667	0.055	0.0416667	0.00166667
38	NP_598310_Porcine_epidemic_diarrhea_virus	0.583774	0.581129	0.572687	0.571806	0.570044	0.570925	0.573944	0.570423	0.577093	0.571303	0.54689	0.580106	0.57672	0.568282	0.582892	0.582892	0.562224	0.578809	0.571924	0.5763	0.586505	0.582541	0.588338	0.588388	0.573402	0.598452	0.556417	0.54398	0.546392	0.561585	0.545298	0.5522	0.556228	0.551903	0.547578	0.546713	0.547578
39	AAP92675_Infectious_bronchitis_virus	0.731776	0.729401	0.726424	0.728291	0.726424	0.726168	0.726424	0.726424	0.728037	0.728291	0.708163	0.726168	0.730337	0.72507	0.728037	0.728037	0.728972	0.72973	0.723978	0.725688	0.732601	0.73559	0.743355	0.743613	0.753199	0.756757	0.74333	0.751371	0.748168	0.751604	0.747938	0.749771	0.751148	0.746556	0.745872	0.74472	0.74472	0.747475
40	YP_001941166_Turkey_CoV/MG10	0.69873	0.699364	0.704174	0.703267	0.704174	0.704814	0.704174	0.703267	0.707539	0.706897	0.689587	0.704442	0.699364	0.699548	0.69873	0.69873	0.701452	0.710789	0.711834	0.712756	0.724353	0.723708	0.713523	0.714286	0.716696	0.728709	0.715686	0.723556	0.724689	0.725577	0.726465	0.722913	0.71683	0.715049	0.718861	0.71683	0.715939	0.728571	0.644909
41	AAY68297_PHEV/VW572	0.743062	0.739714	0.740179	0.739286	0.736607	0.739286	0.738626	0.737734	0.741071	0.736842	0.724346	0.742857	0.741503	0.739053	0.740376	0.740376	0.73769	0.738434	0.739245	0.767581	0.768028	0.766493	0.767521	0.755745	0.762478	0.765453	0.758176	0.755328	0.754894	0.753846	0.756897	0.759483	0.75519	0.75173	0.756055	0.752595	0.752595	0.769494	0.792825	0.759292
42	WBG67120_Pigeon deltaCoV WS38	0.22357	0.187554	0.163934	0.163934	0.167386	0.163072	0.166379	0.162931	0.173425	0.169828	0.150048	0.187554	0.185825	0.257615	0.222704	0.222704	0.279896	0.2962	0.380952	0.477135	0.517452	0.519616	0.5843	0.585258	0.564987	0.577797	0.54682	0.539947	0.549296	0.556046	0.536155	0.537919	0.545535	0.543767	0.543767	0.541998	0.541998	0.572559	0.732276	0.707162	0.748663
43	WBG67159_Pigeon deltaCoV WS31	0.22357	0.187554	0.163934	0.163934	0.167386	0.163072	0.166379	0.162931	0.173425	0.169828	0.150048	0.187554	0.185825	0.257615	0.222704	0.222704	0.279896	0.2962	0.380952	0.477135	0.517452	0.519616	0.5843	0.585258	0.564987	0.577797	0.54682	0.539947	0.549296	0.556046	0.536155	0.537919	0.545535	0.543767	0.543767	0.541998	0.541998	0.572559	0.732276	0.707162	0.748663	0

## Sheet: E
	E protein diversity	1	2	3	4	5	6	7	8	9	10	11	12	13	14	15	16	17	18	19	20	21	22	23	24	25	26	27	28	29	30	31	32	33	34	35	36	37	38	39	40	41	42	43
		XUM38529_SpDCoV/SF3	XXQ18301_SpDCoV/SF184	AKC54429_PDCoV/CHN-AH-2004	ALA13746_PDCoV/CHJXNI2/2015	AVR48520_PDCoV/CHN-GD-2016	QBF80904_PDCoV/P19_16_VN_0416	ANK58265_PDCoV/0213/Thailand	AFD29195_PDCoV/HKU15	QWE80501_PDCoV/Haiti/Human/0256-1/2015	ABQ39959_ALC_PDCoV/Guangxi/F230/2006	QWX20051_PDCoV/OH-FD22	BBC54853_Quail_CoV_UAE-HKU30 411F	AWV67126_SpDCoV/ISU42824	AWV67135_SpDCoV/ISU73347	AWV67108_SpDCoV/ISU690-4	AWV67117_SpDCoV/ISU690-7	QSE37598_DeltaCoV_HNU1-1	YP_005352847_SpDCoV/HKU17	YP_002308480_Bulbul_CoV_HKU11-934	YP_002308498_Thrush_CoV_HKU12-600	YP_005352839_White-eye_CoV_HKU16(2)	YP_002308507_Munia_CoV_HKU13-3514	YP_005352855_Magpie-robin_CoV_HKU18	UEI96317_DeltaCoV_sp._isolate_HNU4-2	BBC54823_Falcon_CoV_UAE-HKU27_988F	BBC54833_Houbara_CoV_UAE-HKU28_285F	BBC54843_Pigeon_CoV_UAE-HKU29_271F	XDG24673_HKU16_isolate_AvCl-DeltaCoV/SH22-SH304	YP_005352882_Common_moorhen_CoV_HKU21	QPB10669_Shorebird_deltaCoV_isolate_MW01	XDG24651_AvCs-DeltaCoV/SH22-SH221	XDG24563_AvCt-DeltaCoV/SH22-SH246	XDG24496_AvPs-DeltaCoV/SH21-SH91	NP_598312_Porcine_epidemic_diarrhea_virus	AAY68300_PHEV/VW572	AAP92678_Infectious_bronchitis_virus	YP_001941169_Turkey_CoV/MG10	YP_005352864_Night-heron_CoV_HKU19	YP_005352872_Wigeon_CoV_HKU20	XDG24682_AvAz-DeltaCoV/SH20-SH65	XDG24692_AvAc-DeltaCoV/SH21-SH141	WBG67121_Pigeon deltaCoV WS38	WBG67160_Pigeon deltaCoV WS31
1	XUM38529_SpDCoV/SF3
2	XXQ18301_SpDCoV/SF184	0.0120482
3	AKC54429_PDCoV/CHN-AH-2004	0.0722892	0.060241
4	ALA13746_PDCoV/CHJXNI2/2015	0.0722892	0.060241	0
5	AVR48520_PDCoV/CHN-GD-2016	0.0722892	0.060241	0	0
6	QBF80904_PDCoV/P19_16_VN_0416	0.0722892	0.060241	0	0	0
7	ANK58265_PDCoV/0213/Thailand	0.0722892	0.060241	0	0	0	0
8	AFD29195_PDCoV/HKU15	0.0722892	0.060241	0	0	0	0	0
9	QWE80501_PDCoV/Haiti/Human/0256-1/2015	0.0722892	0.060241	0	0	0	0	0	0
10	ABQ39959_ALC_PDCoV/Guangxi/F230/2006	0.0722892	0.060241	0	0	0	0	0	0	0
11	QWX20051_PDCoV/OH-FD22	0.0722892	0.060241	0	0	0	0	0	0	0	0
12	BBC54853_Quail_CoV_UAE-HKU30 411F	0.0481928	0.0361446	0.0481928	0.0481928	0.0481928	0.0481928	0.0481928	0.0481928	0.0481928	0.0481928	0.0481928
13	AWV67126_SpDCoV/ISU42824	0	0.0120482	0.0722892	0.0722892	0.0722892	0.0722892	0.0722892	0.0722892	0.0722892	0.0722892	0.0722892	0.0481928
14	AWV67135_SpDCoV/ISU73347	0.0120482	0.0240964	0.060241	0.060241	0.060241	0.060241	0.060241	0.060241	0.060241	0.060241	0.060241	0.0361446	0.0120482
15	AWV67108_SpDCoV/ISU690-4	0.0240964	0.0361446	0.0722892	0.0722892	0.0722892	0.0722892	0.0722892	0.0722892	0.0722892	0.0722892	0.0722892	0.0481928	0.0240964	0.0120482
16	AWV67117_SpDCoV/ISU690-7	0.0240964	0.0361446	0.0722892	0.0722892	0.0722892	0.0722892	0.0722892	0.0722892	0.0722892	0.0722892	0.0722892	0.0481928	0.0240964	0.0120482	0
17	QSE37598_DeltaCoV_HNU1-1	0.0722892	0.0843373	0.0722892	0.0722892	0.0722892	0.0722892	0.0722892	0.0722892	0.0722892	0.0722892	0.0722892	0.0843373	0.0722892	0.0722892	0.0843373	0.0843373
18	YP_005352847_SpDCoV/HKU17	0.109756	0.121951	0.109756	0.109756	0.109756	0.109756	0.109756	0.109756	0.109756	0.109756	0.109756	0.121951	0.109756	0.109756	0.121951	0.121951	0.109756
19	YP_002308480_Bulbul_CoV_HKU11-934	0.243902	0.243902	0.256098	0.256098	0.256098	0.256098	0.256098	0.256098	0.256098	0.256098	0.256098	0.231707	0.243902	0.243902	0.256098	0.256098	0.268293	0.207317
20	YP_002308498_Thrush_CoV_HKU12-600	0.195122	0.195122	0.231707	0.231707	0.231707	0.231707	0.231707	0.231707	0.231707	0.231707	0.231707	0.195122	0.195122	0.195122	0.207317	0.207317	0.231707	0.219512	0.146341
21	YP_005352839_White-eye_CoV_HKU16(2)	0.231707	0.231707	0.243902	0.243902	0.243902	0.243902	0.243902	0.243902	0.243902	0.243902	0.243902	0.219512	0.231707	0.231707	0.243902	0.243902	0.243902	0.219512	0.158537	0.170732
22	YP_002308507_Munia_CoV_HKU13-3514	0.292683	0.292683	0.292683	0.292683	0.292683	0.292683	0.292683	0.292683	0.292683	0.292683	0.292683	0.280488	0.292683	0.292683	0.304878	0.304878	0.292683	0.292683	0.231707	0.207317	0.158537
23	YP_005352855_Magpie-robin_CoV_HKU18	0.243902	0.243902	0.268293	0.268293	0.268293	0.268293	0.268293	0.268293	0.268293	0.268293	0.268293	0.231707	0.243902	0.243902	0.256098	0.256098	0.268293	0.292683	0.219512	0.170732	0.146341	0.0609756
24	UEI96317_DeltaCoV_sp._isolate_HNU4-2	0.195122	0.195122	0.207317	0.207317	0.207317	0.207317	0.207317	0.207317	0.207317	0.207317	0.207317	0.182927	0.195122	0.195122	0.207317	0.207317	0.207317	0.219512	0.182927	0.158537	0.0853659	0.146341	0.134146
25	BBC54823_Falcon_CoV_UAE-HKU27_988F	0.195122	0.195122	0.207317	0.207317	0.207317	0.207317	0.207317	0.207317	0.207317	0.207317	0.207317	0.182927	0.195122	0.195122	0.207317	0.207317	0.207317	0.219512	0.182927	0.158537	0.0853659	0.146341	0.134146	0
26	BBC54833_Houbara_CoV_UAE-HKU28_285F	0.195122	0.195122	0.207317	0.207317	0.207317	0.207317	0.207317	0.207317	0.207317	0.207317	0.207317	0.182927	0.195122	0.195122	0.207317	0.207317	0.207317	0.219512	0.182927	0.158537	0.0853659	0.146341	0.134146	0	0
27	BBC54843_Pigeon_CoV_UAE-HKU29_271F	0.195122	0.195122	0.207317	0.207317	0.207317	0.207317	0.207317	0.207317	0.207317	0.207317	0.207317	0.182927	0.195122	0.195122	0.207317	0.207317	0.207317	0.219512	0.182927	0.158537	0.0853659	0.146341	0.134146	0	0	0
28	XDG24673_HKU16_isolate_AvCl-DeltaCoV/SH22-SH304	0.195122	0.195122	0.207317	0.207317	0.207317	0.207317	0.207317	0.207317	0.207317	0.207317	0.207317	0.182927	0.195122	0.195122	0.207317	0.207317	0.207317	0.219512	0.182927	0.158537	0.0853659	0.146341	0.134146	0	0	0	0
29	YP_005352882_Common_moorhen_CoV_HKU21	0.382716	0.37037	0.395062	0.395062	0.395062	0.395062	0.395062	0.395062	0.395062	0.395062	0.395062	0.382716	0.382716	0.382716	0.395062	0.395062	0.419753	0.395062	0.395062	0.358025	0.382716	0.407407	0.382716	0.395062	0.395062	0.395062	0.395062	0.395062
30	QPB10669_Shorebird_deltaCoV_isolate_MW01	0.378049	0.378049	0.390244	0.390244	0.390244	0.390244	0.390244	0.390244	0.390244	0.390244	0.390244	0.378049	0.378049	0.378049	0.390244	0.390244	0.402439	0.353659	0.353659	0.329268	0.353659	0.341463	0.353659	0.353659	0.353659	0.353659	0.353659	0.353659	0.333333
31	XDG24651_AvCs-DeltaCoV/SH22-SH221	0.378049	0.378049	0.365854	0.365854	0.365854	0.365854	0.365854	0.365854	0.365854	0.365854	0.365854	0.378049	0.378049	0.378049	0.390244	0.390244	0.390244	0.365854	0.353659	0.353659	0.365854	0.378049	0.365854	0.378049	0.378049	0.378049	0.378049	0.378049	0.308642	0.121951
32	XDG24563_AvCt-DeltaCoV/SH22-SH246	0.378049	0.378049	0.390244	0.390244	0.390244	0.390244	0.390244	0.390244	0.390244	0.390244	0.390244	0.378049	0.378049	0.378049	0.365854	0.365854	0.402439	0.353659	0.365854	0.341463	0.365854	0.353659	0.365854	0.378049	0.378049	0.378049	0.378049	0.378049	0.320988	0.109756	0.146341
33	XDG24496_AvPs-DeltaCoV/SH21-SH91	0.365854	0.365854	0.378049	0.378049	0.378049	0.378049	0.378049	0.378049	0.378049	0.378049	0.378049	0.365854	0.365854	0.365854	0.353659	0.353659	0.390244	0.341463	0.317073	0.304878	0.341463	0.353659	0.341463	0.353659	0.353659	0.353659	0.353659	0.353659	0.333333	0.158537	0.158537	0.109756
34	NP_598312_Porcine_epidemic_diarrhea_virus	0.864865	0.864865	0.864865	0.864865	0.864865	0.864865	0.864865	0.864865	0.864865	0.864865	0.864865	0.864865	0.864865	0.864865	0.864865	0.864865	0.864865	0.863014	0.821918	0.821918	0.821918	0.835616	0.849315	0.835616	0.835616	0.835616	0.835616	0.835616	0.902778	0.849315	0.876712	0.849315	0.863014
35	AAY68300_PHEV/VW572	0.814815	0.82716	0.82716	0.82716	0.82716	0.82716	0.82716	0.82716	0.82716	0.82716	0.82716	0.839506	0.814815	0.814815	0.814815	0.814815	0.814815	0.8125	0.8125	0.8125	0.825	0.8125	0.8125	0.825	0.825	0.825	0.825	0.825	0.822785	0.85	0.825	0.825	0.8375	0.824324
36	AAP92678_Infectious_bronchitis_virus	0.731707	0.731707	0.756098	0.756098	0.756098	0.756098	0.756098	0.756098	0.756098	0.756098	0.756098	0.743902	0.731707	0.731707	0.731707	0.731707	0.756098	0.765432	0.753086	0.728395	0.777778	0.777778	0.765432	0.740741	0.740741	0.740741	0.740741	0.740741	0.802469	0.753086	0.765432	0.765432	0.753086	0.945946	0.901235
37	YP_001941169_Turkey_CoV/MG10	0.731707	0.743902	0.768293	0.768293	0.768293	0.768293	0.768293	0.768293	0.768293	0.768293	0.768293	0.756098	0.731707	0.731707	0.731707	0.731707	0.756098	0.740741	0.753086	0.753086	0.777778	0.790123	0.777778	0.765432	0.765432	0.765432	0.765432	0.765432	0.814815	0.753086	0.753086	0.765432	0.740741	0.932432	0.901235	0.183673
38	YP_005352864_Night-heron_CoV_HKU19	0.6375	0.6375	0.6375	0.6375	0.6375	0.6375	0.6375	0.6375	0.6375	0.6375	0.6375	0.6375	0.6375	0.6375	0.6375	0.6375	0.625	0.632911	0.658228	0.620253	0.607595	0.620253	0.620253	0.632911	0.632911	0.632911	0.632911	0.632911	0.64557	0.607595	0.607595	0.582278	0.594937	0.890411	0.833333	0.825	0.8125
39	YP_005352872_Wigeon_CoV_HKU20	0.641975	0.641975	0.641975	0.641975	0.641975	0.641975	0.641975	0.641975	0.641975	0.641975	0.641975	0.641975	0.641975	0.641975	0.641975	0.641975	0.604938	0.625	0.6625	0.675	0.6625	0.675	0.6625	0.675	0.675	0.675	0.675	0.675	0.632911	0.6125	0.5875	0.6	0.6	0.837838	0.822785	0.807229	0.759036	0.604938
40	XDG24682_AvAz-DeltaCoV/SH20-SH65	0.632911	0.632911	0.632911	0.632911	0.632911	0.632911	0.632911	0.632911	0.632911	0.632911	0.632911	0.64557	0.632911	0.632911	0.632911	0.632911	0.607595	0.64557	0.658228	0.658228	0.670886	0.670886	0.658228	0.658228	0.658228	0.658228	0.658228	0.658228	0.628205	0.594937	0.56962	0.582278	0.582278	0.847222	0.857143	0.790123	0.802469	0.632911	0.309524
41	XDG24692_AvAc-DeltaCoV/SH21-SH141	0.620253	0.620253	0.620253	0.620253	0.620253	0.620253	0.620253	0.620253	0.620253	0.620253	0.620253	0.632911	0.620253	0.620253	0.620253	0.620253	0.594937	0.632911	0.64557	0.64557	0.658228	0.658228	0.64557	0.64557	0.64557	0.64557	0.64557	0.64557	0.615385	0.582278	0.556962	0.56962	0.56962	0.847222	0.857143	0.790123	0.802469	0.620253	0.309524	0.0119048
42	WBG67121_Pigeon deltaCoV WS38	0.120482	0.108434	0.108434	0.108434	0.108434	0.108434	0.108434	0.108434	0.108434	0.108434	0.108434	0.108434	0.120482	0.120482	0.13253	0.13253	0.108434	0.0487805	0.219512	0.182927	0.231707	0.268293	0.268293	0.207317	0.207317	0.207317	0.207317	0.207317	0.37037	0.365854	0.378049	0.365854	0.353659	0.864865	0.82716	0.756098	0.768293	0.6375	0.62963	0.632911	0.620253
43	WBG67160_Pigeon deltaCoV WS31	0.120482	0.108434	0.108434	0.108434	0.108434	0.108434	0.108434	0.108434	0.108434	0.108434	0.108434	0.108434	0.120482	0.120482	0.13253	0.13253	0.108434	0.0487805	0.219512	0.182927	0.231707	0.268293	0.268293	0.207317	0.207317	0.207317	0.207317	0.207317	0.37037	0.365854	0.378049	0.365854	0.353659	0.864865	0.82716	0.756098	0.768293	0.6375	0.62963	0.632911	0.620253	0

## Sheet: M
	M protein diversity	1	2	3	4	5	6	7	8	9	10	11	12	13	14	15	16	17	18	19	20	21	22	23	24	25	26	27	28	29	30	31	32	33	34	35	36	37	38	39	40	41	42	43
		XUM38530_SpDCoV/SF3	XXQ18302_SpDCoV/SF184	AKC54430_PDCoV/CHN-AH-2004	QBF80903_PDCoV/P19_16_VN_0416	ALA13747_PDCoV/CHJXNI2/2015	AVR48521_PDCoV/CHN-GD-2016	AFD29196_PDCoV/HKU15	ANK58266_PDCoV/0213/Thailand	ABQ39960_ALC_PDCoV/Guangxi/F230/2006	QWX20052_PDCoV/OH-FD22	QWE80502_PDCoV/Haiti/Human/0256-1/2015	AWV67118_SpDCoV/ISU690-7	AWV67109_SpDCoV/ISU690-4	YP_005352848_SpDCoV/HKU17	AWV67136_SpDCoV/ISU73347	BBC54854_Quail_CoV_UAE-HKU30 411F	AWV67127_SpDCoV/ISU42824	QSE37599_DeltaCoV_HNU1-1	YP_002308481_Bulbul_CoV_HKU11-934	YP_005352840_White-eye_CoV_HKU16	YP_002308499_Thrush_CoV_HKU12-600	XDG24674_HKU16_isolate_AvCl-DeltaCoV/SH22-SH304	UEI96318_DeltaCoV_sp._isolate_HNU4-2	BBC54824_Falcon_CoV_UAE-HKU27_988F	BBC54844_Pigeon_CoV_UAE-HKU29_271F	BBC54834_Houbara_CoV_UAE-HKU28_285F	YP_002308508_Munia_CoV_HKU13-3514	YP_005352856_Magpie-robin_CoV_HKU18	YP_005352883_Common_moorhen_CoV_HKU21	QPB10670_Shorebird_deltaCoV_isolate_MW01	XDG24652_AvCs-DeltaCoV/SH22-SH221	XDG24564_AvCt-DeltaCoV/SH22-SH246	XDG24497_AvPs-DeltaCoV/SH21-SH91	YP_005352865_Night-heron_CoV_HKU19	YP_005352873_Wigeon_CoV_HKU20	XDG24683_AvAz-DeltaCoV/SH20-SH65	XDG24693_AvAc-DeltaCoV/SH21-SH141	NP_598313_Porcine_epidemic_diarrhea_virus	AAY68301_PHEV/VW572	AAP92679_Infectious_bronchitis_virus	YP_001941170_Turkey_CoV/MG10	WBG67161_Pigeon deltaCoV WS31	WBG67122_Pigeon deltaCoV WS38
1	XUM38530_SpDCoV/SF3
2	XXQ18302_SpDCoV/SF184	0.0460829
3	AKC54430_PDCoV/CHN-AH-2004	0.0506912	0.0322581
4	QBF80903_PDCoV/P19_16_VN_0416	0.0506912	0.0322581	0
5	ALA13747_PDCoV/CHJXNI2/2015	0.0506912	0.0322581	0	0
6	AVR48521_PDCoV/CHN-GD-2016	0.0506912	0.0322581	0	0	0
7	AFD29196_PDCoV/HKU15	0.0552995	0.0368664	0.00460829	0.00460829	0.00460829	0.00460829
8	ANK58266_PDCoV/0213/Thailand	0.0552995	0.0322581	0.00460829	0.00460829	0.00460829	0.00460829	0.00921659
9	ABQ39960_ALC_PDCoV/Guangxi/F230/2006	0.0506912	0.0322581	0	0	0	0	0.00460829	0.00460829
10	QWX20052_PDCoV/OH-FD22	0.0506912	0.0322581	0	0	0	0	0.00460829	0.00460829	0
11	QWE80502_PDCoV/Haiti/Human/0256-1/2015	0.0506912	0.0322581	0	0	0	0	0.00460829	0.00460829	0	0
12	AWV67118_SpDCoV/ISU690-7	0.0276498	0.0230415	0.0276498	0.0276498	0.0276498	0.0276498	0.0322581	0.0322581	0.0276498	0.0276498	0.0276498
13	AWV67109_SpDCoV/ISU690-4	0.0276498	0.0230415	0.0276498	0.0276498	0.0276498	0.0276498	0.0322581	0.0322581	0.0276498	0.0276498	0.0276498	0
14	YP_005352848_SpDCoV/HKU17	0.0691244	0.0829493	0.0829493	0.0829493	0.0829493	0.0829493	0.0875576	0.0875576	0.0829493	0.0829493	0.0829493	0.0645161	0.0645161
15	AWV67136_SpDCoV/ISU73347	0.0138249	0.0414747	0.0460829	0.0460829	0.0460829	0.0460829	0.0506912	0.0506912	0.0460829	0.0460829	0.0460829	0.0184332	0.0184332	0.0737327
16	BBC54854_Quail_CoV_UAE-HKU30 411F	0.0967742	0.0645161	0.0829493	0.0829493	0.0829493	0.0829493	0.0875576	0.0829493	0.0829493	0.0829493	0.0829493	0.0875576	0.0875576	0.110599	0.101382
17	AWV67127_SpDCoV/ISU42824	0.0460829	0.0322581	0.0506912	0.0506912	0.0506912	0.0506912	0.0552995	0.0506912	0.0506912	0.0506912	0.0506912	0.0460829	0.0460829	0.0921659	0.0460829	0.0829493
18	QSE37599_DeltaCoV_HNU1-1	0.0737327	0.078341	0.0737327	0.0737327	0.0737327	0.0737327	0.078341	0.078341	0.0737327	0.0737327	0.0737327	0.0737327	0.0737327	0.105991	0.0737327	0.105991	0.0599078
19	YP_002308481_Bulbul_CoV_HKU11-934	0.235023	0.235023	0.235023	0.235023	0.235023	0.235023	0.235023	0.235023	0.235023	0.235023	0.235023	0.225806	0.225806	0.230415	0.230415	0.262673	0.225806	0.229358
20	YP_005352840_White-eye_CoV_HKU16	0.217593	0.212963	0.217593	0.217593	0.217593	0.217593	0.217593	0.217593	0.217593	0.217593	0.217593	0.212963	0.212963	0.231481	0.217593	0.231481	0.203704	0.221198	0.119266
21	YP_002308499_Thrush_CoV_HKU12-600	0.227907	0.232558	0.232558	0.232558	0.232558	0.232558	0.232558	0.232558	0.232558	0.232558	0.232558	0.232558	0.232558	0.237209	0.227907	0.24186	0.218605	0.236111	0.16129	0.0875576
22	XDG24674_HKU16_isolate_AvCl-DeltaCoV/SH22-SH304	0.203704	0.222222	0.217593	0.217593	0.217593	0.217593	0.217593	0.222222	0.217593	0.217593	0.217593	0.212963	0.212963	0.217593	0.208333	0.236111	0.194444	0.202765	0.123853	0.0504587	0.101382
23	UEI96318_DeltaCoV_sp._isolate_HNU4-2	0.212963	0.231481	0.226852	0.226852	0.226852	0.226852	0.226852	0.231481	0.226852	0.226852	0.226852	0.222222	0.222222	0.226852	0.217593	0.24537	0.203704	0.211982	0.123853	0.0550459	0.115207	0.0137615
24	BBC54824_Falcon_CoV_UAE-HKU27_988F	0.217593	0.217593	0.212963	0.212963	0.212963	0.212963	0.212963	0.217593	0.212963	0.212963	0.212963	0.208333	0.208333	0.212963	0.217593	0.231481	0.208333	0.207373	0.119266	0.059633	0.110599	0.0229358	0.0183486
25	BBC54844_Pigeon_CoV_UAE-HKU29_271F	0.222222	0.217593	0.212963	0.212963	0.212963	0.212963	0.212963	0.217593	0.212963	0.212963	0.212963	0.208333	0.208333	0.217593	0.222222	0.231481	0.208333	0.207373	0.119266	0.0550459	0.119816	0.0229358	0.0183486	0.00917431
26	BBC54834_Houbara_CoV_UAE-HKU28_285F	0.222222	0.217593	0.212963	0.212963	0.212963	0.212963	0.212963	0.217593	0.212963	0.212963	0.212963	0.208333	0.208333	0.217593	0.222222	0.231481	0.208333	0.207373	0.123853	0.059633	0.124424	0.0275229	0.0229358	0.0137615	0.00458716
27	YP_002308508_Munia_CoV_HKU13-3514	0.271889	0.253456	0.248848	0.248848	0.248848	0.248848	0.248848	0.248848	0.248848	0.248848	0.248848	0.258065	0.258065	0.281106	0.267281	0.267281	0.239631	0.248848	0.220183	0.165899	0.189815	0.175115	0.175115	0.175115	0.179724	0.184332
28	YP_005352856_Magpie-robin_CoV_HKU18	0.262673	0.258065	0.258065	0.258065	0.258065	0.258065	0.258065	0.258065	0.258065	0.258065	0.258065	0.267281	0.267281	0.271889	0.271889	0.258065	0.262673	0.276498	0.224771	0.179724	0.199074	0.18894	0.18894	0.18894	0.193548	0.198157	0.087156
29	YP_005352883_Common_moorhen_CoV_HKU21	0.354839	0.354839	0.368664	0.368664	0.368664	0.368664	0.368664	0.368664	0.368664	0.368664	0.368664	0.364055	0.364055	0.359447	0.359447	0.382488	0.359447	0.373272	0.375546	0.336406	0.337963	0.327189	0.331797	0.331797	0.336406	0.341014	0.348624	0.357798
30	QPB10670_Shorebird_deltaCoV_isolate_MW01	0.281106	0.281106	0.271889	0.271889	0.271889	0.271889	0.271889	0.271889	0.271889	0.271889	0.271889	0.281106	0.281106	0.294931	0.281106	0.294931	0.271889	0.267281	0.310044	0.253456	0.25463	0.248848	0.248848	0.253456	0.258065	0.258065	0.252294	0.252294	0.275109
31	XDG24652_AvCs-DeltaCoV/SH22-SH221	0.281106	0.276498	0.271889	0.271889	0.271889	0.271889	0.271889	0.276498	0.271889	0.271889	0.271889	0.271889	0.271889	0.294931	0.281106	0.299539	0.290323	0.294931	0.279817	0.225806	0.240741	0.230415	0.230415	0.235023	0.235023	0.239631	0.224771	0.220183	0.243119	0.0779817
32	XDG24564_AvCt-DeltaCoV/SH22-SH246	0.294931	0.299539	0.290323	0.290323	0.290323	0.290323	0.290323	0.294931	0.290323	0.290323	0.290323	0.294931	0.294931	0.308756	0.294931	0.317972	0.308756	0.304147	0.279817	0.235023	0.25463	0.24424	0.235023	0.239631	0.239631	0.24424	0.243119	0.224771	0.256881	0.100917	0.0412844
33	XDG24497_AvPs-DeltaCoV/SH21-SH91	0.276498	0.271889	0.262673	0.262673	0.262673	0.262673	0.262673	0.267281	0.262673	0.262673	0.262673	0.267281	0.267281	0.285714	0.276498	0.294931	0.285714	0.285714	0.275229	0.21659	0.226852	0.225806	0.225806	0.230415	0.230415	0.235023	0.238532	0.229358	0.261468	0.0917431	0.0458716	0.0642202
34	YP_005352865_Night-heron_CoV_HKU19	0.469767	0.460465	0.446512	0.446512	0.446512	0.446512	0.446512	0.446512	0.446512	0.446512	0.446512	0.460465	0.460465	0.47907	0.465116	0.465116	0.455814	0.465116	0.425926	0.413953	0.38785	0.413953	0.423256	0.418605	0.418605	0.413953	0.388889	0.402778	0.50463	0.430556	0.425926	0.435185	0.430556
35	YP_005352873_Wigeon_CoV_HKU20	0.451163	0.451163	0.451163	0.451163	0.451163	0.451163	0.455814	0.451163	0.451163	0.451163	0.451163	0.451163	0.451163	0.465116	0.451163	0.455814	0.451163	0.455814	0.453704	0.427907	0.415888	0.44186	0.44186	0.44186	0.44186	0.437209	0.449074	0.439815	0.490741	0.421296	0.444444	0.439815	0.430556	0.333333
36	XDG24683_AvAz-DeltaCoV/SH20-SH65	0.465116	0.455814	0.460465	0.460465	0.460465	0.460465	0.460465	0.460465	0.460465	0.460465	0.460465	0.469767	0.469767	0.47907	0.469767	0.44186	0.451163	0.455814	0.421296	0.404651	0.406542	0.418605	0.409302	0.413953	0.413953	0.409302	0.384259	0.407407	0.481481	0.412037	0.412037	0.416667	0.407407	0.319444	0.217593
37	XDG24693_AvAc-DeltaCoV/SH21-SH141	0.469767	0.451163	0.455814	0.455814	0.455814	0.455814	0.455814	0.455814	0.455814	0.455814	0.455814	0.465116	0.465116	0.483721	0.465116	0.446512	0.446512	0.451163	0.430556	0.413953	0.415888	0.427907	0.427907	0.423256	0.423256	0.418605	0.398148	0.430556	0.486111	0.412037	0.421296	0.425926	0.416667	0.324074	0.212963	0.0324074
38	NP_598313_Porcine_epidemic_diarrhea_virus	0.779343	0.784038	0.784038	0.784038	0.784038	0.784038	0.784038	0.784038	0.784038	0.784038	0.784038	0.784038	0.784038	0.779343	0.784038	0.779343	0.784038	0.780374	0.755656	0.765258	0.754717	0.769953	0.774648	0.774648	0.774648	0.774648	0.751174	0.751174	0.759091	0.774194	0.774648	0.779343	0.760563	0.772512	0.791469	0.758294	0.772512
39	AAY68301_PHEV/VW572	0.752381	0.747619	0.747619	0.747619	0.747619	0.747619	0.747619	0.752381	0.747619	0.747619	0.747619	0.752381	0.752381	0.752381	0.752381	0.747619	0.747619	0.744076	0.76	0.742857	0.741627	0.742857	0.742857	0.747619	0.747619	0.747619	0.733333	0.747619	0.732143	0.733032	0.72381	0.72381	0.719048	0.769231	0.769231	0.730769	0.735577	0.605381
40	AAP92679_Infectious_bronchitis_virus	0.739336	0.748815	0.748815	0.748815	0.748815	0.748815	0.748815	0.748815	0.748815	0.748815	0.748815	0.744076	0.744076	0.734597	0.744076	0.748815	0.748815	0.754717	0.747788	0.740566	0.725118	0.745283	0.754717	0.75	0.75	0.75	0.745283	0.740566	0.748879	0.748879	0.731132	0.735849	0.731132	0.77619	0.752381	0.757143	0.766667	0.746544	0.737557
41	YP_001941170_Turkey_CoV/MG10	0.748815	0.758294	0.753555	0.753555	0.753555	0.753555	0.753555	0.753555	0.753555	0.753555	0.753555	0.748815	0.748815	0.744076	0.748815	0.763033	0.758294	0.759434	0.757848	0.745283	0.734597	0.745283	0.754717	0.75	0.75	0.75	0.754717	0.754717	0.747748	0.752252	0.726415	0.735849	0.735849	0.780952	0.752381	0.766667	0.771429	0.757009	0.733945	0.0717489
42	WBG67161_Pigeon deltaCoV WS31	0.0875576	0.0967742	0.0829493	0.0829493	0.0829493	0.0829493	0.0875576	0.0875576	0.0829493	0.0829493	0.0829493	0.0829493	0.0829493	0.0552995	0.0737327	0.124424	0.0875576	0.0921659	0.211982	0.217593	0.223256	0.199074	0.208333	0.199074	0.203704	0.203704	0.271889	0.276498	0.354839	0.276498	0.294931	0.304147	0.276498	0.460465	0.451163	0.465116	0.460465	0.784038	0.742857	0.748815	0.753555
43	WBG67122_Pigeon deltaCoV WS38	0.0875576	0.0967742	0.0829493	0.0829493	0.0829493	0.0829493	0.0875576	0.0875576	0.0829493	0.0829493	0.0829493	0.0829493	0.0829493	0.0552995	0.0737327	0.124424	0.0875576	0.0921659	0.211982	0.217593	0.223256	0.199074	0.208333	0.199074	0.203704	0.203704	0.271889	0.276498	0.354839	0.276498	0.294931	0.304147	0.276498	0.460465	0.451163	0.465116	0.460465	0.784038	0.742857	0.748815	0.753555	0

## Sheet: N
	N protein diversity	1	2	3	4	5	6	7	8	9	10	11	12	13	14	15	16	17	18	19	20	21	22	23	24	25	26	27	28	29	30	31	32	33	34	35	36	37	38	39	40	41	42	43
		XUM38532_SpDCoV/SF3	XXQ18304_SpDCoV/SF184	QWE80504_PDCoV/Haiti/Human/0256-1/2015	ALA13749_PDCoV/CHJXNI2/2015	QWX20054_PDCoV/OH-FD22	AVR48523_PDCoV/CHN-GD-2016	AFD29198_PDCoV/HKU15	AKC54432_PDCoV/CHN-AH-2004	QBF80905_PDCoV/P19_16_VN_0416	ABQ39962_ALC_PDCoV/Guangxi/F230/2006	ANK58268_PDCoV/0213/Thailand	YP_005352850_SpDCoV/HKU17	BBC54856_Quail_CoV_UAE-HKU30 411F	AWV67120_SpDCoV/ISU690-7	AWV67111_SpDCoV/ISU690-4	AWV67138_SpDCoV/ISU73347	AWV67129_SpDCoV/ISU42824	QSE37601_DeltaCoV_HNU1-1	YP_002308510_Munia_CoV_HKU13-3514	YP_005352858_Magpie-robin_CoV_HKU18	YP_002308483_Bulbul_CoV_HKU11-934	YP_002308501_Thrush_CoV_HKU12-600	YP_005352842_White-eye_CoV_HKU16	UEI96320_DeltaCoV_sp._isolate_HNU4-2	XDG24676_HKU16_isolate_AvCl-DeltaCoV/SH22-SH304	BBC54826_Falcon_CoV_UAE-HKU27_988F	BBC54846_Pigeon_CoV_UAE-HKU29_271F	BBC54836_Houbara_CoV_UAE-HKU28_285F	YP_005352885_Common_moorhen_CoV_HKU21	XDG24499_AvPs-DeltaCoV/SH21-SH91	QPB10672_Shorebird_deltaCoV_isolate_MW01	XDG24566_AvCt-DeltaCoV/SH22-SH246	XDG24654_AvCs-DeltaCoV/SH22-SH221	YP_005352867_Night-heron_CoV_HKU19	YP_005352875_Wigeon_CoV_HKU20	XDG24685_AvAz-DeltaCoV/SH20-SH65	XDG24695_AvAc-DeltaCoV/SH21-SH141	AAP92682_Infectious_bronchitis_virus	YP_001941174_Turkey_CoV/MG10	AAY68302_PHEV/VW572	NP_598314_Porcine_epidemic_diarrhea_virus	WBG67123_Pigeon deltaCoV WS38	WBG67162_Pigeon deltaCoV WS31
1	XUM38532_SpDCoV/SF3
2	XXQ18304_SpDCoV/SF184	0.00879765
3	QWE80504_PDCoV/Haiti/Human/0256-1/2015	0.0703812	0.0791789
4	ALA13749_PDCoV/CHJXNI2/2015	0.0703812	0.0791789	0
5	QWX20054_PDCoV/OH-FD22	0.0733138	0.0821114	0.00292398	0.00292398
6	AVR48523_PDCoV/CHN-GD-2016	0.0733138	0.0821114	0.00292398	0.00292398	0.00584795
7	AFD29198_PDCoV/HKU15	0.0674487	0.0762463	0.00292398	0.00292398	0.00584795	0.00584795
8	AKC54432_PDCoV/CHN-AH-2004	0.0703812	0.0791789	0.00877193	0.00877193	0.0116959	0.0116959	0.00584795
9	QBF80905_PDCoV/P19_16_VN_0416	0.0703812	0.0791789	0.00877193	0.00877193	0.0116959	0.0116959	0.00584795	0.00584795
10	ABQ39962_ALC_PDCoV/Guangxi/F230/2006	0.0705882	0.0794118	0.00879765	0.00879765	0.0117302	0.0117302	0.0058651	0.0058651	0
11	ANK58268_PDCoV/0213/Thailand	0.0703812	0.0791789	0.0116959	0.0116959	0.0146199	0.0146199	0.00877193	0.0146199	0.00877193	0.00879765
12	YP_005352850_SpDCoV/HKU17	0.058651	0.0674487	0.0321637	0.0321637	0.0350877	0.0350877	0.0292398	0.0321637	0.0292398	0.0293255	0.0292398
13	BBC54856_Quail_CoV_UAE-HKU30 411F	0.0351906	0.0439883	0.0879765	0.0879765	0.0909091	0.0909091	0.0879765	0.0909091	0.0909091	0.0911765	0.0909091	0.0791789
14	AWV67120_SpDCoV/ISU690-7	0.00293255	0.0117302	0.0674487	0.0674487	0.0703812	0.0703812	0.0645161	0.0674487	0.0674487	0.0676471	0.0674487	0.0557185	0.0381232
15	AWV67111_SpDCoV/ISU690-4	0.00293255	0.0117302	0.0674487	0.0674487	0.0703812	0.0703812	0.0645161	0.0674487	0.0674487	0.0676471	0.0674487	0.0557185	0.0381232	0
16	AWV67138_SpDCoV/ISU73347	0.00293255	0.0117302	0.0733138	0.0733138	0.0762463	0.0762463	0.0703812	0.0733138	0.0733138	0.0735294	0.0733138	0.0615836	0.0381232	0.0058651	0.0058651
17	AWV67129_SpDCoV/ISU42824	0.00293255	0.0117302	0.0674487	0.0674487	0.0703812	0.0703812	0.0645161	0.0674487	0.0674487	0.0676471	0.0674487	0.0615836	0.0381232	0.0058651	0.0058651	0.0058651
18	QSE37601_DeltaCoV_HNU1-1	0.105572	0.11437	0.119883	0.119883	0.122807	0.122807	0.119883	0.122807	0.122807	0.123167	0.122807	0.108187	0.105572	0.102639	0.102639	0.108504	0.105572
19	YP_002308510_Munia_CoV_HKU13-3514	0.20944	0.212389	0.214706	0.214706	0.217647	0.217647	0.211765	0.214706	0.214706	0.215339	0.214706	0.197059	0.20944	0.20649	0.20649	0.212389	0.212389	0.226744
20	YP_005352858_Magpie-robin_CoV_HKU18	0.204142	0.213018	0.215339	0.215339	0.218289	0.218289	0.215339	0.218289	0.218289	0.218935	0.218289	0.20649	0.207101	0.201183	0.201183	0.207101	0.207101	0.230321	0.109827
21	YP_002308483_Bulbul_CoV_HKU11-934	0.258065	0.260997	0.260234	0.260234	0.263158	0.263158	0.25731	0.260234	0.260234	0.260997	0.260234	0.25731	0.272727	0.255132	0.255132	0.258065	0.258065	0.277457	0.272464	0.27907
22	YP_002308501_Thrush_CoV_HKU12-600	0.195266	0.201183	0.19764	0.19764	0.20059	0.20059	0.19764	0.20059	0.20059	0.201183	0.20059	0.20059	0.195266	0.192308	0.192308	0.198225	0.195266	0.236152	0.237537	0.232353	0.244898
23	YP_005352842_White-eye_CoV_HKU16	0.238235	0.235294	0.240469	0.240469	0.243402	0.240469	0.240469	0.243402	0.240469	0.241176	0.240469	0.234604	0.238235	0.235294	0.235294	0.241176	0.238235	0.257971	0.247813	0.25731	0.266667	0.183673
24	UEI96320_DeltaCoV_sp._isolate_HNU4-2	0.243323	0.243323	0.233728	0.233728	0.236686	0.236686	0.233728	0.236686	0.233728	0.234421	0.230769	0.221893	0.234421	0.240356	0.240356	0.246291	0.243323	0.24269	0.244118	0.256637	0.25731	0.194118	0.162791
25	XDG24676_HKU16_isolate_AvCl-DeltaCoV/SH22-SH304	0.244776	0.244776	0.232836	0.232836	0.235821	0.235821	0.232836	0.235821	0.232836	0.233533	0.229851	0.220896	0.238806	0.241791	0.241791	0.247761	0.244776	0.241888	0.240356	0.255952	0.256637	0.189911	0.158358	0.0205279
26	BBC54826_Falcon_CoV_UAE-HKU27_988F	0.246291	0.246291	0.233728	0.233728	0.236686	0.236686	0.233728	0.236686	0.239645	0.240356	0.236686	0.227811	0.237389	0.243323	0.243323	0.249258	0.246291	0.248538	0.244118	0.256637	0.269006	0.197059	0.165698	0.0232558	0.0234604
27	BBC54846_Pigeon_CoV_UAE-HKU29_271F	0.243323	0.243323	0.233728	0.233728	0.236686	0.236686	0.233728	0.236686	0.233728	0.234421	0.230769	0.221893	0.234421	0.240356	0.240356	0.246291	0.243323	0.245614	0.244118	0.256637	0.266082	0.194118	0.159884	0.0174419	0.0175953	0.00581395
28	BBC54836_Houbara_CoV_UAE-HKU28_285F	0.243323	0.243323	0.233728	0.233728	0.236686	0.236686	0.233728	0.236686	0.233728	0.234421	0.230769	0.221893	0.234421	0.240356	0.240356	0.246291	0.243323	0.245614	0.244118	0.256637	0.266082	0.194118	0.159884	0.0174419	0.0175953	0.00581395	0
29	YP_005352885_Common_moorhen_CoV_HKU21	0.367953	0.37092	0.369822	0.369822	0.369822	0.369822	0.369822	0.372781	0.369822	0.367953	0.366864	0.35503	0.37092	0.364985	0.364985	0.367953	0.367953	0.386431	0.348837	0.349112	0.391176	0.348214	0.361765	0.335312	0.331343	0.338279	0.335312	0.335312
30	XDG24499_AvPs-DeltaCoV/SH21-SH91	0.351032	0.351032	0.347059	0.347059	0.347059	0.347059	0.347059	0.35	0.347059	0.348083	0.344118	0.335294	0.342183	0.348083	0.348083	0.353982	0.351032	0.337243	0.369942	0.341176	0.400585	0.346154	0.342105	0.330383	0.324405	0.330383	0.327434	0.327434	0.245014
31	QPB10672_Shorebird_deltaCoV_isolate_MW01	0.338279	0.338279	0.337278	0.337278	0.337278	0.340237	0.337278	0.340237	0.337278	0.338279	0.33432	0.322485	0.332344	0.335312	0.335312	0.341246	0.338279	0.324484	0.346041	0.335312	0.361765	0.348214	0.332353	0.326409	0.325373	0.329377	0.326409	0.326409	0.252874	0.146132
32	XDG24566_AvCt-DeltaCoV/SH22-SH246	0.338279	0.338279	0.352071	0.352071	0.352071	0.35503	0.352071	0.35503	0.352071	0.353116	0.349112	0.337278	0.335312	0.335312	0.335312	0.338279	0.338279	0.333333	0.351906	0.344214	0.35	0.342262	0.341176	0.335312	0.334328	0.338279	0.335312	0.335312	0.244253	0.143266	0.0888252
33	XDG24654_AvCs-DeltaCoV/SH22-SH221	0.344311	0.344311	0.355224	0.355224	0.355224	0.355224	0.355224	0.358209	0.355224	0.356287	0.352239	0.340299	0.338323	0.341317	0.341317	0.344311	0.344311	0.330357	0.340237	0.332335	0.356083	0.351351	0.341246	0.332335	0.331325	0.335329	0.332335	0.332335	0.243478	0.156069	0.121387	0.0895954
34	YP_005352867_Night-heron_CoV_HKU19	0.478528	0.481595	0.489297	0.489297	0.489297	0.489297	0.486239	0.486239	0.486239	0.484663	0.486239	0.480122	0.47546	0.47546	0.47546	0.478528	0.481595	0.495468	0.45509	0.460606	0.501502	0.5	0.503012	0.50152	0.492355	0.495441	0.495441	0.495441	0.450746	0.489614	0.48048	0.477477	0.469697
35	YP_005352875_Wigeon_CoV_HKU20	0.468278	0.471299	0.475904	0.475904	0.475904	0.475904	0.475904	0.478916	0.478916	0.477341	0.475904	0.46988	0.47432	0.465257	0.465257	0.468278	0.471299	0.488095	0.489736	0.468657	0.485207	0.486486	0.498516	0.5	0.496988	0.502994	0.502994	0.502994	0.450292	0.462209	0.448378	0.454277	0.446429	0.445748
36	XDG24685_AvAz-DeltaCoV/SH20-SH65	0.463415	0.466463	0.474164	0.474164	0.474164	0.474164	0.474164	0.477204	0.477204	0.47561	0.474164	0.468085	0.469512	0.460366	0.460366	0.466463	0.466463	0.468468	0.477477	0.462462	0.508982	0.490909	0.51497	0.501511	0.5	0.501511	0.501511	0.501511	0.444776	0.440476	0.44012	0.437126	0.441088	0.427711	0.286136
37	XDG24695_AvAc-DeltaCoV/SH21-SH141	0.458967	0.455927	0.469697	0.469697	0.469697	0.469697	0.469697	0.472727	0.472727	0.474164	0.469697	0.463636	0.468085	0.455927	0.455927	0.462006	0.462006	0.473054	0.473054	0.461078	0.504478	0.483384	0.501493	0.5	0.498489	0.5	0.5	0.5	0.4375	0.436202	0.429851	0.41791	0.424699	0.438438	0.291176	0.0703812
38	AAP92682_Infectious_bronchitis_virus	0.685801	0.685801	0.686747	0.686747	0.689759	0.689759	0.686747	0.686747	0.689759	0.688822	0.689759	0.689759	0.685801	0.688822	0.688822	0.685801	0.685801	0.705357	0.680352	0.698507	0.668639	0.681682	0.688427	0.685629	0.682779	0.682635	0.685629	0.685629	0.715543	0.717579	0.710914	0.716814	0.720238	0.716814	0.721408	0.71988	0.717718
39	YP_001941174_Turkey_CoV/MG10	0.679758	0.679758	0.680723	0.680723	0.680723	0.683735	0.680723	0.680723	0.683735	0.682779	0.683735	0.683735	0.679758	0.682779	0.682779	0.679758	0.679758	0.699405	0.683284	0.704478	0.668639	0.675676	0.688427	0.682635	0.676737	0.676647	0.679641	0.679641	0.715543	0.717579	0.707965	0.716814	0.717262	0.719764	0.721408	0.716867	0.720721	0.102689
40	AAY68302_PHEV/VW572	0.739394	0.742424	0.743202	0.743202	0.743202	0.746224	0.743202	0.746224	0.746224	0.745455	0.743202	0.73716	0.736364	0.742424	0.742424	0.739394	0.739394	0.749254	0.756598	0.749254	0.757396	0.759036	0.75	0.753754	0.745455	0.750751	0.750751	0.750751	0.755882	0.758721	0.742604	0.745562	0.737313	0.769231	0.741176	0.734139	0.743976	0.808673	0.806122
41	NP_598314_Porcine_epidemic_diarrhea_virus	0.740299	0.737313	0.752976	0.752976	0.752976	0.752976	0.752976	0.75	0.75	0.749254	0.755952	0.747024	0.743284	0.743284	0.743284	0.743284	0.743284	0.764706	0.757396	0.765579	0.780702	0.777448	0.780059	0.792899	0.791045	0.798817	0.795858	0.795858	0.769231	0.787791	0.787611	0.787611	0.776786	0.818731	0.813056	0.810811	0.802395	0.787466	0.784741	0.814516
42	WBG67123_Pigeon deltaCoV WS38	0.0645161	0.0733138	0.0350877	0.0350877	0.0380117	0.0380117	0.0321637	0.0350877	0.0380117	0.0381232	0.0380117	0.00877193	0.085044	0.0615836	0.0615836	0.0674487	0.0674487	0.108187	0.202941	0.20354	0.254386	0.20354	0.240469	0.224852	0.223881	0.224852	0.224852	0.224852	0.363905	0.338235	0.325444	0.340237	0.343284	0.480122	0.472892	0.465046	0.460606	0.691395	0.68546	0.735119	0.750733
43	WBG67162_Pigeon deltaCoV WS31	0.0645161	0.0733138	0.0350877	0.0350877	0.0380117	0.0380117	0.0321637	0.0350877	0.0380117	0.0381232	0.0380117	0.00877193	0.085044	0.0615836	0.0615836	0.0674487	0.0674487	0.108187	0.202941	0.20354	0.254386	0.20354	0.240469	0.224852	0.223881	0.224852	0.224852	0.224852	0.363905	0.338235	0.325444	0.340237	0.343284	0.480122	0.472892	0.465046	0.460606	0.691395	0.68546	0.735119	0.750733	0

## Sheet: NS6
	NS6 protein sequence diversity	1	2	3	4	5	6	7	8	9	10	11	12	13	14	15	16	17	18	19	20	21	22	23	24	25	26
		XUM38531_SpDCoV/SF3	XXQ18303_SpDCoV/SF184	AKC54431_PDCoV/CHN-AH-2004	ABQ39961_ALC_PDCoV/Guangxi/F230/2006	QWX20053_PDCoV/OH-FD22	QWE80503_PDCoV/Haiti/Human/0256-1/2015	AFD29197_PDCoV/HKU15	BBC54855_Quail_CoV_UAE-HKU30 411F	AWV67110_SpDCoV/ISU690-4	AWV67137_SpDCoV/ISU73347	AWV67128_SpDCoV/ISU42824	AWV67119_SpDCoV/ISU690-7	YP_005352849_SpDCoV/HKU17	QSE37600_DeltaCoV_HNU1-1	YP_002308509_Munia_CoV_HKU13-3514	YP_005352857_Magpie-robin_CoV_HKU18	YP_002308500_Thrush_CoV_HKU12-600	YP_002308482_Bulbul_CoV_HKU11-934	BBC54845_Pigeon_CoV_UAE-HKU29_271F	BBC54835_Houbara_CoV_UAE-HKU28_285F	BBC54825_Falcon_CoV_UAE-HKU27_988F	UEI96319_DeltaCoV_sp._isolate_HNU4-2	YP_005352874_Wigeon_CoV_HKU20	YP_005352884_Common_moorhen_CoV_HKU21	WBG67124_Pigeon deltaCoV WS38	WBG67163_Pigeon deltaCoV WS31
1	XUM38531_SpDCoV/SF3
2	XXQ18303_SpDCoV/SF184	0.0107527
3	AKC54431_PDCoV/CHN-AH-2004	0.139785	0.129032
4	ABQ39961_ALC_PDCoV/Guangxi/F230/2006	0.150538	0.139785	0.0106383
5	QWX20053_PDCoV/OH-FD22	0.139785	0.129032	0	0.0106383
6	QWE80503_PDCoV/Haiti/Human/0256-1/2015	0.139785	0.129032	0	0.0106383	0
7	AFD29197_PDCoV/HKU15	0.139785	0.129032	0	0.0106383	0	0
8	BBC54855_Quail_CoV_UAE-HKU30 411F	0.0537634	0.0430108	0.107527	0.11828	0.107527	0.107527	0.107527
9	AWV67110_SpDCoV/ISU690-4	0.0107527	0	0.129032	0.139785	0.129032	0.129032	0.129032	0.0430108
10	AWV67137_SpDCoV/ISU73347	0.0215054	0.0107527	0.139785	0.150538	0.139785	0.139785	0.139785	0.0537634	0.0107527
11	AWV67128_SpDCoV/ISU42824	0.0322581	0.0215054	0.150538	0.150538	0.150538	0.150538	0.150538	0.0645161	0.0215054	0.0322581
12	AWV67119_SpDCoV/ISU690-7	0.0107527	0	0.129032	0.139785	0.129032	0.129032	0.129032	0.0430108	0	0.0107527	0.0215054
13	YP_005352849_SpDCoV/HKU17	0.0645161	0.0537634	0.170213	0.180851	0.170213	0.170213	0.170213	0.0967742	0.0537634	0.0537634	0.0752688	0.0537634
14	QSE37600_DeltaCoV_HNU1-1	0.193548	0.182796	0.247312	0.247312	0.247312	0.247312	0.247312	0.204301	0.182796	0.182796	0.182796	0.182796	0.193548
15	YP_002308509_Munia_CoV_HKU13-3514	0.344086	0.354839	0.351064	0.361702	0.351064	0.351064	0.351064	0.344086	0.354839	0.354839	0.365591	0.354839	0.389474	0.387097
16	YP_005352857_Magpie-robin_CoV_HKU18	0.333333	0.322581	0.329787	0.329787	0.329787	0.329787	0.329787	0.322581	0.322581	0.322581	0.311828	0.322581	0.357895	0.333333	0.208333
17	YP_002308500_Thrush_CoV_HKU12-600	0.274725	0.263736	0.296703	0.307692	0.296703	0.296703	0.296703	0.263736	0.263736	0.263736	0.285714	0.263736	0.296703	0.307692	0.285714	0.307692
18	YP_002308482_Bulbul_CoV_HKU11-934	0.333333	0.322581	0.37234	0.382979	0.37234	0.37234	0.37234	0.322581	0.322581	0.322581	0.333333	0.322581	0.357895	0.387097	0.410526	0.421053	0.263736
19	BBC54845_Pigeon_CoV_UAE-HKU29_271F	0.268817	0.27957	0.333333	0.344086	0.333333	0.333333	0.333333	0.301075	0.27957	0.27957	0.301075	0.27957	0.290323	0.322581	0.376344	0.376344	0.296703	0.301075
20	BBC54835_Houbara_CoV_UAE-HKU28_285F	0.268817	0.27957	0.333333	0.344086	0.333333	0.333333	0.333333	0.301075	0.27957	0.27957	0.301075	0.27957	0.290323	0.322581	0.376344	0.376344	0.296703	0.301075	0
21	BBC54825_Falcon_CoV_UAE-HKU27_988F	0.268817	0.27957	0.333333	0.344086	0.333333	0.333333	0.333333	0.301075	0.27957	0.27957	0.301075	0.27957	0.290323	0.322581	0.376344	0.376344	0.307692	0.311828	0.0107527	0.0107527
22	UEI96319_DeltaCoV_sp._isolate_HNU4-2	0.268817	0.27957	0.333333	0.344086	0.333333	0.333333	0.333333	0.301075	0.27957	0.27957	0.301075	0.27957	0.290323	0.322581	0.376344	0.376344	0.296703	0.301075	0	0	0.0107527
23	YP_005352874_Wigeon_CoV_HKU20	0.611111	0.611111	0.622222	0.622222	0.622222	0.622222	0.622222	0.611111	0.611111	0.611111	0.611111	0.611111	0.622222	0.655556	0.688889	0.7	0.613636	0.677778	0.688889	0.688889	0.688889	0.688889
24	YP_005352884_Common_moorhen_CoV_HKU21	0.703704	0.703704	0.716049	0.716049	0.716049	0.716049	0.716049	0.703704	0.703704	0.703704	0.703704	0.703704	0.703704	0.728395	0.753086	0.728395	0.721519	0.740741	0.728395	0.728395	0.716049	0.728395	0.746835
25	WBG67124_Pigeon deltaCoV WS38	0.0645161	0.0537634	0.170213	0.180851	0.170213	0.170213	0.170213	0.0967742	0.0537634	0.0537634	0.0752688	0.0537634	0.0210526	0.193548	0.378947	0.347368	0.285714	0.357895	0.268817	0.268817	0.268817	0.268817	0.6	0.691358
26	WBG67163_Pigeon deltaCoV WS31	0.0645161	0.0537634	0.170213	0.180851	0.170213	0.170213	0.170213	0.0967742	0.0537634	0.0537634	0.0752688	0.0537634	0.0210526	0.193548	0.378947	0.347368	0.285714	0.357895	0.268817	0.268817	0.268817	0.268817	0.6	0.691358	0

## Sheet: NS7a
	NS7a protein sequence diversity	1	2	3	4	5	6	7	8	9	10	11	12	13	14	15	16	17	18	19	20	21	22	23	24	25	26
		XUM38533_SpDCoV/SF3	XXQ18305_SpDCoV/SF184	WBG67125_Pigeon deltaCoV WS38	WBG67164_Pigeon deltaCoV WS31	AWV67139_SpDCoV/ISU73347	AWV67130_SpDCoV/ISU42824	BBC54857_Quail_CoV_UAE-HKU30 411F	AWV67114_SpDCoV/ISU690-4	AWV67121_SpDCoV/ISU690-7	YP_009433743_SpDCoV/HKU17	ABQ39963_ALC_PDCoV/Guangxi/F230/2006	AKC54433_PDCoV/CHN-AH-2004	AFD29199_PDCoV/HKU15	QWE80505_PDCoV/Haiti/Human/0256-1/2015	QWX20055_PDCoV/OH-FD22	QSE37602_DeltaCoV_HNU1-1	BBC54827_Falcon_CoV_UAE-HKU27_988F	UEI96321_DeltaCoV_sp._isolate_HNU4-2	BBC54847_Pigeon_CoV_UAE-HKU29_271F	BBC54837_Houbara_CoV_UAE-HKU28_285F	YP_002308484_Bulbul_CoV_HKU11-934	YP_002308511_Munia_CoV_HKU13-3514	YP_002308502_Thrush_CoV_HKU12-600	YP_005352859_Magpie-robin_CoV_HKU18	YP_005352876_Wigeon_CoV_HKU20	YP_005352886_Common_moorhen_CoV_HKU21
1	XUM38533_SpDCoV/SF3
2	XXQ18305_SpDCoV/SF184	0.03
3	WBG67125_Pigeon deltaCoV WS38	0.115	0.11
4	WBG67164_Pigeon deltaCoV WS31	0.115	0.11	0
5	AWV67139_SpDCoV/ISU73347	0.035	0.035	0.12	0.12
6	AWV67130_SpDCoV/ISU42824	0.035	0.035	0.1	0.1	0.035
7	BBC54857_Quail_CoV_UAE-HKU30 411F	0.125	0.13	0.2	0.2	0.125	0.115
8	AWV67114_SpDCoV/ISU690-4	0.055	0.06	0.105	0.105	0.05	0.03	0.12
9	AWV67121_SpDCoV/ISU690-7	0.055	0.06	0.105	0.105	0.05	0.03	0.12	0
10	YP_009433743_SpDCoV/HKU17	0.115	0.11	0.055	0.055	0.12	0.09	0.18	0.105	0.105
11	ABQ39963_ALC_PDCoV/Guangxi/F230/2006	0.165	0.15	0.12	0.12	0.16	0.15	0.22	0.155	0.155	0.11
12	AKC54433_PDCoV/CHN-AH-2004	0.16	0.135	0.115	0.115	0.155	0.145	0.215	0.15	0.15	0.105	0.025
13	AFD29199_PDCoV/HKU15	0.145	0.13	0.1	0.1	0.14	0.14	0.21	0.145	0.145	0.1	0.02	0.015
14	QWE80505_PDCoV/Haiti/Human/0256-1/2015	0.155	0.14	0.115	0.115	0.15	0.145	0.215	0.15	0.15	0.11	0.04	0.035	0.025
15	QWX20055_PDCoV/OH-FD22	0.16	0.145	0.115	0.115	0.155	0.15	0.22	0.155	0.155	0.11	0.035	0.03	0.02	0.015
16	QSE37602_DeltaCoV_HNU1-1	0.29	0.285	0.255	0.255	0.28	0.265	0.325	0.275	0.275	0.24	0.25	0.25	0.245	0.245	0.25
17	BBC54827_Falcon_CoV_UAE-HKU27_988F	0.489796	0.479592	0.443878	0.443878	0.479592	0.47449	0.505102	0.469388	0.469388	0.44898	0.489796	0.479592	0.47449	0.469388	0.464286	0.47449
18	UEI96321_DeltaCoV_sp._isolate_HNU4-2	0.484694	0.47449	0.438776	0.438776	0.47449	0.469388	0.5	0.464286	0.464286	0.438776	0.484694	0.47449	0.469388	0.459184	0.454082	0.469388	0.0366972
19	BBC54847_Pigeon_CoV_UAE-HKU29_271F	0.484694	0.47449	0.438776	0.438776	0.47449	0.469388	0.5	0.464286	0.464286	0.443878	0.484694	0.47449	0.469388	0.459184	0.454082	0.47449	0.0366972	0.0275229
20	BBC54837_Houbara_CoV_UAE-HKU28_285F	0.484694	0.47449	0.438776	0.438776	0.47449	0.469388	0.5	0.464286	0.464286	0.443878	0.484694	0.47449	0.469388	0.459184	0.454082	0.47449	0.0366972	0.0275229	0
21	YP_002308484_Bulbul_CoV_HKU11-934	0.869919	0.869919	0.869919	0.869919	0.878049	0.869919	0.869919	0.869919	0.869919	0.869919	0.853659	0.869919	0.861789	0.861789	0.861789	0.894309	0.894309	0.886179	0.886179	0.886179
22	YP_002308511_Munia_CoV_HKU13-3514	0.902439	0.902439	0.894309	0.894309	0.902439	0.902439	0.910569	0.902439	0.902439	0.894309	0.886179	0.894309	0.886179	0.878049	0.878049	0.902439	0.910569	0.902439	0.902439	0.902439	0.347107
23	YP_002308502_Thrush_CoV_HKU12-600	0.902439	0.902439	0.902439	0.902439	0.902439	0.902439	0.902439	0.902439	0.902439	0.902439	0.894309	0.902439	0.894309	0.894309	0.894309	0.918699	0.918699	0.910569	0.910569	0.910569	0.289256	0.317073
24	YP_005352859_Magpie-robin_CoV_HKU18	0.877193	0.877193	0.894737	0.894737	0.859649	0.877193	0.877193	0.877193	0.877193	0.894737	0.894737	0.877193	0.877193	0.877193	0.877193	0.877193	0.877193	0.877193	0.877193	0.877193	0.859649	0.912281	0.894737
25	YP_005352876_Wigeon_CoV_HKU20	0.857143	0.857143	0.844156	0.844156	0.844156	0.857143	0.857143	0.857143	0.857143	0.844156	0.805195	0.818182	0.818182	0.818182	0.818182	0.857143	0.855263	0.855263	0.855263	0.855263	0.942857	0.930556	0.930556	0.767857
26	YP_005352886_Common_moorhen_CoV_HKU21	0.944444	0.944444	0.933333	0.933333	0.944444	0.944444	0.933333	0.944444	0.944444	0.933333	0.922222	0.922222	0.922222	0.922222	0.922222	0.933333	0.933333	0.955556	0.955556	0.955556	0.930233	0.931818	0.920455	0.859649	0.9

## Sheet: NS7b
	NS7b protein sequence diversity	1	2	3	4	5	6	7	8	9	10	11	12	13	14	15	16	17	18	19	20	21
		XUM38534_SpDCoV/SF3	XXQ18306_SpDCoV/SF184	AWV67112_SpDCoV/ISU690-4	NAWV67122_SpDCoV/ISU690-7	AWV67131_SpDCoV/ISU42824	AWV67140_SpDCoV/ISU73347	YP_005352851_SpDCoV/HKU17	BBC54858_Quail_CoV_UAE-HKU30 411F	YP_002308512_Munia_CoV_HKU13-3514	YP_002308485_Bulbul_CoV_HKU11-934	YP_002308503_Thrush_CoV_HKU12-600	BBC54828_Falcon_CoV_UAE-HKU27_988F	BBC54848_Pigeon_CoV_UAE-HKU29_271F	BBC54838_Houbara_CoV_UAE-HKU28_285F	YP_005352860_Magpie-robin_CoV_HKU18	YP_005352877_Wigeon_CoV_HKU20	YP_005352887_Common_moorhen_CoV_HKU21	UEI96322_DeltaCoV_sp._isolate_HNU4-2	QSE37603_DeltaCoV_HNU1-1	WBG67165_Pigeon deltaCoV WS31	WBG67126_Pigeon deltaCoV WS38
1	XUM38534_SpDCoV/SF3
2	XXQ18306_SpDCoV/SF184	0.0694444
3	AWV67112_SpDCoV/ISU690-4	0.0694444	0.0416667
4	NAWV67122_SpDCoV/ISU690-7	0.0694444	0.0416667	0
5	AWV67131_SpDCoV/ISU42824	0.0625	0.0208333	0.0208333	0.0208333
6	AWV67140_SpDCoV/ISU73347	0.0902778	0.0416667	0.0555556	0.0555556	0.0347222
7	YP_005352851_SpDCoV/HKU17	0.236111	0.194444	0.194444	0.194444	0.1875	0.1875
8	BBC54858_Quail_CoV_UAE-HKU30 411F	0.203008	0.203008	0.195489	0.195489	0.195489	0.210526	0.300752
9	YP_002308512_Munia_CoV_HKU13-3514	0.894118	0.905882	0.894118	0.894118	0.894118	0.894118	0.894118	0.894118
10	YP_002308485_Bulbul_CoV_HKU11-934	0.892857	0.892857	0.892857	0.892857	0.892857	0.892857	0.892857	0.904762	0.535714
11	YP_002308503_Thrush_CoV_HKU12-600	0.891566	0.903614	0.891566	0.891566	0.891566	0.891566	0.879518	0.903614	0.39759	0.46988
12	BBC54828_Falcon_CoV_UAE-HKU27_988F	0.850746	0.850746	0.850746	0.850746	0.850746	0.850746	0.850746	0.820896	0.954545	0.953846	0.9375
13	BBC54848_Pigeon_CoV_UAE-HKU29_271F	0.850746	0.850746	0.850746	0.850746	0.850746	0.850746	0.850746	0.820896	0.954545	0.953846	0.9375	0
14	BBC54838_Houbara_CoV_UAE-HKU28_285F	0.850746	0.850746	0.850746	0.850746	0.850746	0.850746	0.850746	0.820896	0.954545	0.953846	0.9375	0	0
15	YP_005352860_Magpie-robin_CoV_HKU18	0.635593	0.644068	0.644068	0.644068	0.644068	0.644068	0.644068	0.610169	0.929412	0.928571	0.879518	0.838235	0.838235	0.838235
16	YP_005352877_Wigeon_CoV_HKU20	0.8625	0.85	0.85	0.85	0.85	0.85	0.85	0.875	0.972603	0.944444	0.943662	0.80303	0.80303	0.80303	0.914634
17	YP_005352887_Common_moorhen_CoV_HKU21	0.868852	0.868852	0.868852	0.868852	0.868852	0.868852	0.868852	0.868852	0.95082	0.916667	0.898305	0.614035	0.614035	0.614035	0.868852	0.813559
18	UEI96322_DeltaCoV_sp._isolate_HNU4-2	0.850746	0.850746	0.850746	0.850746	0.850746	0.850746	0.850746	0.820896	0.954545	0.953846	0.9375	0.0294118	0.0294118	0.0294118	0.838235	0.80303	0.614035
19	QSE37603_DeltaCoV_HNU1-1	0.330935	0.309353	0.316547	0.316547	0.309353	0.323741	0.402878	0.398496	0.894118	0.940476	0.927711	0.865672	0.865672	0.865672	0.635593	0.875	0.836066	0.865672
20	WBG67165_Pigeon deltaCoV WS31	0.236111	0.194444	0.194444	0.194444	0.1875	0.201389	0.0138889	0.308271	0.894118	0.892857	0.879518	0.850746	0.850746	0.850746	0.644068	0.85	0.868852	0.850746	0.410072
21	WBG67126_Pigeon deltaCoV WS38	0.236111	0.194444	0.194444	0.194444	0.1875	0.201389	0.0138889	0.308271	0.894118	0.892857	0.879518	0.850746	0.850746	0.850746	0.644068	0.85	0.868852	0.850746	0.410072	0

## Sheet: NS7c
	NS7c protein sequence diversity	1	2	3	4	5	6	7	8	9	10	11	12	13	14	15	16	17	18	19	20	21
		XUM38535_SpDCoV/SF3	XXQ18307_SpDCoV/SF184	AWV67113_SpDCoV/ISU690-4	AWV67123_SpDCoV/ISU690-7	AWV67132_SpDCoV/ISU42824	AWV67141_SpDCoV/ISU73347	YP005352852_SpDCoV/HKU17	BBC54859_Quail_CoV_UAE-HKU30 411F	YP002308513_Munia_CoV_HKU13-3514	YP002308486_Bulbul_CoV_HKU11-934	YP002308504_Thrush_CoV_HKU12-600	BBC54829_Falcon_CoV_UAE-HKU27_988F	BBC54849_Pigeon_CoV_UAE-HKU29_271F	BBC54839_Houbara_CoV_UAE-HKU28_285F	YP005352861_Magpie-robin_CoV_HKU18	YP005352878_Wigeon_CoV_HKU20	YP005352888_Common_moorhen_CoV_HKU21	UEI96323_DeltaCoV_sp._isolate_HNU4-2	QSE37604_DeltaCoV_HNU1-1	WBG67166_Pigeon deltaCoV WS31	WBG67127_Pigeon deltaCoV WS38
1	XUM38535_SpDCoV/SF3
2	XXQ18307_SpDCoV/SF184	0.0285714
3	AWV67113_SpDCoV/ISU690-4	0.40625	0.390625
4	AWV67123_SpDCoV/ISU690-7	0.40625	0.390625	0
5	AWV67132_SpDCoV/ISU42824	0.0428571	0.0142857	0.375	0.375
6	AWV67141_SpDCoV/ISU73347	0.0857143	0.0714286	0.4375	0.4375	0.0571429
7	YP005352852_SpDCoV/HKU17	0.228571	0.2	0.359375	0.359375	0.2	0.228571
8	BBC54859_Quail_CoV_UAE-HKU30 411F	0.637681	0.623188	0.555556	0.555556	0.623188	0.681159	0.681159
9	YP002308513_Munia_CoV_HKU13-3514	0.637681	0.623188	0.571429	0.571429	0.623188	0.652174	0.608696	0.666667
10	YP002308486_Bulbul_CoV_HKU11-934	0.685714	0.7	0.65625	0.65625	0.7	0.657143	0.685714	0.780822	0.333333
11	YP002308504_Thrush_CoV_HKU12-600	0.660377	0.660377	0.659574	0.659574	0.660377	0.660377	0.679245	0.75	0.276316	0.350649
12	BBC54829_Falcon_CoV_UAE-HKU27_988F	0.914286	0.914286	0.90625	0.90625	0.914286	0.928571	0.914286	0.890411	0.932584	0.922222	0.917808
13	BBC54849_Pigeon_CoV_UAE-HKU29_271F	0.914286	0.914286	0.90625	0.90625	0.914286	0.928571	0.914286	0.890411	0.932584	0.922222	0.917808	0.04
14	BBC54839_Houbara_CoV_UAE-HKU28_285F	0.914286	0.914286	0.90625	0.90625	0.914286	0.928571	0.914286	0.890411	0.932584	0.922222	0.917808	0.04	0
15	YP005352861_Magpie-robin_CoV_HKU18	0.880597	0.880597	0.819672	0.819672	0.880597	0.910448	0.895522	0.878788	0.87013	0.922078	0.9	0.923077	0.935897	0.935897
16	YP005352878_Wigeon_CoV_HKU20	0.850746	0.850746	0.819672	0.819672	0.850746	0.865672	0.865672	0.914286	0.916667	0.894118	0.970588	0.879518	0.855422	0.855422	0.911392
17	YP005352888_Common_moorhen_CoV_HKU21	0.852941	0.852941	0.854839	0.854839	0.852941	0.882353	0.867647	0.915493	0.897727	0.88764	0.916667	0.5	0.516393	0.516393	0.921053	0.888889
18	UEI96323_DeltaCoV_sp._isolate_HNU4-2	0.914286	0.914286	0.90625	0.90625	0.914286	0.928571	0.914286	0.890411	0.932584	0.922222	0.917808	0.056	0.016	0.016	0.935897	0.855422	0.52459
19	QSE37604_DeltaCoV_HNU1-1	0.5	0.5	0.390625	0.390625	0.484375	0.515625	0.453125	0.571429	0.555556	0.625	0.617021	0.890625	0.890625	0.890625	0.852459	0.95082	0.83871	0.890625
20	WBG67166_Pigeon deltaCoV WS31	0.242857	0.214286	0.359375	0.359375	0.214286	0.242857	0.0142857	0.681159	0.608696	0.685714	0.679245	0.914286	0.914286	0.914286	0.895522	0.865672	0.867647	0.914286	0.453125
21	WBG67127_Pigeon deltaCoV WS38	0.242857	0.214286	0.359375	0.359375	0.214286	0.242857	0.0142857	0.681159	0.608696	0.685714	0.679245	0.914286	0.914286	0.914286	0.895522	0.865672	0.867647	0.914286	0.453125	0
