# Supplementary material for: Porcine Deltacoronavirus-Related Viruses in House Sparrows
Source: Viruses. 2025 Sep 30;17(10):1326. doi: 10.3390/v17101326 (PMC12568082; doi:10.3390/v17101326)
Supplement: Supplementary file 1 [file viruses-17-01326-s001.zip › Supplementary Table 5- S & pAPN interaction.xlsx]

## Sheet: Sheet1
Supplementary Table 5A. The predicted interface interactions between SpDCoV SF3 and porcine APN
Interface Interactions 1	Distance（Å）	Types of Molecular Interactions
B:LYS374 - A:GLU316	2.61082	Salt Bridge;Attractive Charge
B:LYS374- A:GLU316	3.30977	Attractive Charge
A:TRP392 - B:ARG740	1.80434	Conventional Hydrogen Bond
A:ARG393 - B:GLU742	2.16054	Conventional Hydrogen Bond
A:ARG603 - B:GLY590	2.26612	Conventional Hydrogen Bond
A:ARG603 - B:GLY590	1.88197	Conventional Hydrogen Bond
A:ASN847 - B:SER648	2.75441	Conventional Hydrogen Bond
B:GLN367 - A:ASN313	1.97005	Conventional Hydrogen Bond
B:ASN622- A:GLU850	1.99124	Conventional Hydrogen Bond
B:HIS786 - A:TYR314	1.76972	Conventional Hydrogen Bond
B:GLU742 - A:TYR394	4.13158	Pi-Anion
B:GLU742 - A:TYR394	3.98749	Pi-Sigma
A:LYS318 - B:PRO366	5.03452	Alkyl
A:ARG603 - B:VAL591	4.44771	Alkyl
A:TYR314 - B:PRO787	4.81345	Pi-Alkyl
A:TRP392 - B:LEU733	5.32966	Pi-Alkyl
Footnote: 1. A and B represent SF3 S protein and porcine APN. Amino acid is indicated by three-letter symbols. The top 1 model of the S protein of SpDCoVs/SF3 has a pLDDTscore of 82.0 and a pTM score of 0.663. The top 1 predicted porcine APN model has a pLDDT score of 93.8 and a pTM score of 0.899. Bothe the S protein and APN models were predicted by alphafold2.
Supplementary Table 5B. The predicted interface interactions between SpDCoV SF184 and porcine APN
Interface Interactions 1	Distance（Å）	Types of Molecular Interactions
B:LYS374 - A:GLU315	1.78676	Salt Bridge;Attractive Charge
A:PHE159- B:THR239	2.00859	Conventional Hydrogen Bond
A:LYS175 - B:SER260	1.85776	Conventional Hydrogen Bond
A:GLN176 - B:ASN237	2.63453	Conventional Hydrogen Bond
A:GLN176 - B:GLU281	2.24954	Conventional Hydrogen Bond
A:GLN318 - B:PRO366	1.85002	Conventional Hydrogen Bond
A:LYS320 - B:PRO741	2.82684	Conventional Hydrogen Bond
A:LYS320 - B:GLU742	2.69206	Conventional Hydrogen Bond
A:TRP394 - B:ALA305	2.1538	Conventional Hydrogen Bond
A:ARG399 - B:PRO784	2.53309	Conventional Hydrogen Bond
A:ARG399 - B:TRP737	1.70937	Conventional Hydrogen Bond
A:ARG399 - B:PRO784	2.44306	Conventional Hydrogen Bond
B:ASN236 - A:ASN174	2.00885	Conventional Hydrogen Bond
B:SER249 - A:ASN167	2.27124	Conventional Hydrogen Bond
B:ARG296 - A:ASN160	2.67914	Conventional Hydrogen Bond
B:ARG296- A:ASN160	2.97038	Conventional Hydrogen Bond
B:ARG296 - A:SER162	1.87078	Conventional Hydrogen Bond
B:GLN367 - A:HIS396	2.0232	Conventional Hydrogen Bond
B:GLN367 - A:ASN395	2.20538	Conventional Hydrogen Bond
B:GLN815 - A:ARG849	2.3645	Conventional Hydrogen Bond
B:PHE808 - A:GLU851	3.56317	Carbon Hydrogen Bond
B:LYS374- A:PHE316	4.03975	Pi-Cation
B:GLU421 - A:PHE316	3.62272	Pi-Anion
B:GLN283- A:PHE159	3.31919	Pi-Donor Hydrogen Bond
A:HIS396 - B:PRO366	5.28158	Pi-Alkyl
Footnote: 1. A and B represent SF184 S protein and porcine APN. Amino acid is indicated by three-letter symbols. The top 1 model of the S protein of SpDCoVs/SF184 has a pLDDTscore of 82.5 and a pTM score of 0.672. The top 1 predicted porcine APN model has a pLDDT score of 93.8 and a pTM score of 0.899. Bothe the S protein and APN models were predicted by alphafold2.
